# Supplementary material for: Variant Impact Predictor database (VIPdb), version 2: trends from three decades of genetic variant impact predictors
Source: Hum Genomics. 2024 Aug 28;18:90. doi: 10.1186/s40246-024-00663-z (PMC11360829; doi:10.1186/s40246-024-00663-z)
Supplement: Supplementary file 1 — Supplementary Material 1. [file 40246_2024_663_MOESM1_ESM.csv]

Ref_ID	VIP_ID	VIPdb_version	VIP_name	VIP_family_name	Primarily_for_VIP	Database	SNVs	Indel	SVs	Nonsynonymous_nonsense	Synonymous	Splicing	Regulatory_regions	Gene-specific	Somatic	ClinGen_SVI_calibration	Higher_score_greater_pathogenicity	BP4_-8pts	BP4_-4pts	BP4_-2pts	BP4_-1pts	PP3_+1pt	PP3_+2pt	PP3_+4pt	PP3_+8pt	CAGI_AAMMM	CAGI_AAMMM_predictor	AAMMM_AUROC_full-dataset	AAMMM_AUROC_high-specificity	AAMMM_AUROC_high-sensitivity	dbNSFP_Academic	dbNSFP_Commercial	License_academic	License_commercial	License_description	Downloadable_pre-calculated_annotation	Standalone	Web_server	Website_accessible	Homepage	Source_code	Year	PubMed_ID	Title	DOI	Latest_publication	Year1993	Year1994	Year1995
R1	T1	2	3Cnet	3Cnet	1	0	0	0	0	1	0	0	0	0	0											1.0	3Cnet/3billion_model1	0.864	0.689	0.6	0	0	1	0	Creative Commons Attribution-NonCommercial 4.0 International Public License (CC BY-NC 4.0)	1	1	0	1	https://github.com/KyoungYeulLee/3Cnet/	https://github.com/KyoungYeulLee/3Cnet/	2021	34270679	3Cnet: pathogenicity prediction of human variants using multitask learning with evolutionary constraints	10.1093/bioinformatics/btab529	1	0	0	0
R2	T2	2	ACDC-NN-Seq	ACDC-NN-Seq	1	0	0	0	0	0	0	0	0	0	0																0	0	1	1	MIT License	1	1	0	1	https://github.com/compbiomed-unito/acdc-nn	https://github.com/compbiomed-unito/acdc-nn/tree/master/acdc_nn	2021	34204764	A Deep-Learning Sequence-Based Method to Predict Protein Stability Changes Upon Genetic Variations	10.3390/genes12060911	1	0	0	0
R3	T3	1	ActiveDriverDB	ActiveDriverDB	1	1	0	0	0	0	0	0	0	0	0																0	0	1	1	ActiveDriverDB is made available to you by the Ontario Institute for Cancer Research (OICR). The following terms of use apply to ActiveDriverDB in addition to the general terms and conditions of the OICR website.	1	0	1	1	https://www.activedriverdb.org/	https://www.activedriverdb.org/download/	2018	29126202	ActiveDriverDB: human disease mutations and genome variation in post-translational modification sites of proteins	10.1093/nar/gkx973	1	0	0	0
R4	T4	2	ADDRESS	ADDRESS	0	1	1	0	0	1	0	0	0	0	0																0	0	?	?	?	1	0	1	1	https://zhanglab.ccmb.med.umich.edu/ADDRESS	0	2021	33539887	ADDRESS: A Database of Disease-associated Human Variants Incorporating Protein Structure and Folding Stabilities	10.1016/j.jmb.2021.166840	1	0	0	0
R5	T5	1	AGGRESCAN	AGGRESCAN	0	0	0	0	0	0	0	0	0	0	0																0	0	?	?	?	0	0	1	1	http://bioinf.uab.es/aap/	0	2007	17324296	AGGRESCAN: A server for the prediction and evaluation of "hot spots" of aggregation in polypeptides	10.1186/1471-2105-8-65	1	0	0	0
R6	T6	1	AGGRESCAN3D	AGGRESCAN	0	0	0	0	0	0	0	0	0	0	0																0	0	1	0	Distributed under the MIT license, which is free for academic and non-profit users	0	0	1	1	http://biocomp.chem.uw.edu.pl/A3D/	https://bitbucket.org/lcbio/aggrescan3d/	2015	25883144	AGGRESCAN3D (A3D): Server for prediction of aggregation properties of protein structures	10.1093/nar/gkv359	1	0	0	0
R7	T7	1	Align-GVGD	Align-GVGD	1	0	1	0	0	1	0	0	0	0	0																0	0	1	0	Align-GVGD is a free service offered to the scientific community. Extracts of the information in the web site may be reviewed, reproduced or translated for research or private study but may not be sold or used in conjunction with commercial purposes, and provided any use is subject to an appropriate acknowledgement of the source.	1	0	1	1	http://agvgd.hci.utah.edu/	0	2006	16522644	Computational approaches for predicting the biological effect of p53 missense mutations: A comparison of three sequence analysis based methods	10.1093/nar/gkj518	0	0	0	0
R8	T7	1	Align-GVGD	Align-GVGD	1	0	1	0	0	1	0	0	0	0	0																0	0	1	0	Align-GVGD is a free service offered to the scientific community. Extracts of the information in the web site may be reviewed, reproduced or translated for research or private study but may not be sold or used in conjunction with commercial purposes, and provided any use is subject to an appropriate acknowledgement of the source.	1	0	1	1	http://agvgd.hci.utah.edu/	0	2006	16014699	Comprehensive statistical study of 452 BRCA1 missense substitutions with classification of eight recurrent substitutions as neutral	10.1136/jmg.2005.033878	1	0	0	0
R9	T8	1	ALoFT	ALoFT	1	0	1	1	0	1	0	1	0	0	0																1	1	1	0	This software is freely licensed under the Creative Commons license (Attribution-NonCommerical). The main aspects of this license are that: The work can be made available for non-commercial use. Derivatives can be made of the work. Derivatives do not have to be made available under the same terms that they were first used, and we should be cited.	1	1	0	1	http://aloft.gersteinlab.org/	http://aloft.gersteinlab.org/	2017	28851873	Using ALoFT to determine the impact of putative loss-of-function variants in protein-coding genes	10.1038/s41467-017-00443-5	1	0	0	0
R10	T9	2	AlphaMissense	AlphaMissense	1	0	0	0	0	0	0	0	0	0	0											1.0	AlphaMissense	0.879	0.716	0.611	1	0	1	1	Apache License 2.0	1	1	0	1	https://console.cloud.google.com/storage/browser/dm_alphamissense;tab=objects?prefix=&forceOnObjectsSortingFiltering=false	https://github.com/google-deepmind/alphamissense/tree/main	2023	37733863	Accurate proteome-wide missense variant effect prediction with AlphaMissense	10.1126/science.adg7492	1	0	0	0
R11	T10	2	AmazonForest	AmazonForest	1	0	1	1	0	1	1	0	0	0	0																0	0	?	?	?	1	1	1	1	https://www2.lghm.ufpa.br/amazonforest/	https://github.com/hpalheta/amazonforest	2022	35453737	AmazonForest: In Silico Metaprediction of Pathogenic Variants	10.3390/biology11040538	1	0	0	0
R12	T11	1	ANNOVAR	ANNOVAR	0	0	1	1	1	1	0	1	1	0	0																0	0	1	0	ANNOVAR is freely available to personal, academic and non-profit use only. You cannot redistribute ANNOVAR to other users including lab members. No liability for software usage is assumed.	1	1	1	1	http://annovar.openbioinformatics.org/en/latest/	http://annovar.openbioinformatics.org/en/latest/user-guide/download/	2010	20601685	ANNOVAR: Functional annotation of genetic variants from high-throughput sequencing data	10.1093/nar/gkq603	0	0	0	0
R13	T11	1	ANNOVAR	ANNOVAR	0	0	1	1	1	1	0	1	1	0	0																0	0	1	0	ANNOVAR is freely available to personal, academic and non-profit use only. You cannot redistribute ANNOVAR to other users including lab members. No liability for software usage is assumed.	1	1	1	1	http://annovar.openbioinformatics.org/en/latest/	http://annovar.openbioinformatics.org/en/latest/user-guide/download/	2015	26379229	Genomic variant annotation and prioritization with ANNOVAR and wANNOVAR	10.1038/nprot.2015.105	1	0	0	0
R14	T12	1	ASP/ASPex	ASP/ASPex	1	0	0	0	0	1	0	0	0	0	0																0	0	?	?	?	0	0	0	1	0	0	2010	20523748	The use of orthologous sequences to predict the impact of amino acid substitutions on protein function	10.1371/journal.pgen.1000968	1	0	0	0
R15	T13	1	ASSEDA	ASSEDA	1	0	1	0	0	0	0	1	0	0	0																0	0	1	0	Guests are limited to a finite number of analyses for non-commercial purposes, however, the server is freely-accessible without conditions for vetted educational or research projects via execution of a software transfer agreement or licensing through Cytognomix Inc. Please contact us atCytognomix to obtain unrestricted access to this website.	1	1	1	1	http://splice.uwo.ca/	0	2005	15776446	Automated splicing mutation analysis by information theory	10.1002/humu.20151	1	0	0	0
R16	T14	1	AUTO-MUTE	AUTO-MUTE	1	0	1	0	0	1	0	0	0	0	0																0	0	1	0	Free downloads available from http://proteins.gmu.edu/automute	1	1	1	1	http://binf.gmu.edu/automute/	http://binf.gmu.edu/automute/	2010	20573719	AUTO-MUTE: Web-based tools for predicting stability changes in proteins due to single amino acid replacements	10.1093/protein/gzq042	1	0	0	0
R17	T15	2	AutoMap	AutoMap	1	0	1	1	0	1	1	1	0	0	0																0	0	1	1	AutoMap code is freely available	1	1	1	1	https://automap.iob.ch/	https://github.com/mquinodo/AutoMap	2021	33483490	AutoMap is a high performance homozygosity mapping tool using next-generation sequencing data	10.1038/s41467-020-20584-4	1	0	0	0
R18	T16	2	AutoPVS1	AutoPVS1	1	0	1	1	0	1	0	1	0	0	0																0	0	1	1	GNU General Public License v3.0	1	1	1	1	http://autopvs1.genetics.bgi.com/	https://github.com/JiguangPeng/autopvs1	2020	32442321	AutoPVS1: An automatic classification tool for PVS1 interpretation of null variants	10.1002/humu.24051	1	0	0	0
R19	T17	1	AVIA	AVIA	1	0	1	0	0	1	1	0	0	0	0																0	0	1	0	The SNP annotations may be freely downloaded and used for non-commercial use as long as AVIA is properly cited. By providing links to other sites, AVIA, Advanced Biomedical Computing Center (ABCC), Frederick National Laboratory for Cancer Research (FNLCR) and the National Institutes of Health (NIH) do not guarantee, approve or endorse the information, data or products available at these sites, no…	1	1	1	1	https://avia-abcc.ncifcrf.gov/apps/site/sub_analysis/?id=3	0	2015	25861966	AVIA v2.0: Annotation, visualization and impact analysis of genomic variants and genes	10.1093/bioinformatics/btv200	1	0	0	0
R20	T18	2	BayesDel_noAF	BayesDel	1	0	0	0	0	0	0	0	0	0	0	1.0	1.0	-	-	-0.36	-0.18	0.13	0.27	0.5	-	1.0	BayesDel_noAF	0.869	0.702	0.602	1	1	?	?	?	1	1	0	1	http://bjfenglab.org/	0	2017	27995669	PERCH: A Unified Framework for Disease Gene Prioritization	10.1002/humu.23158	1	0	0	0
R20	T19	2	BayesDel_addAF	BayesDel	1	0	0	0	0	0	0	0	0	0	0											2.0	BayesDel_addAF	0.907	0.757	0.653	1	1	?	?	?	1	1	0	1	http://bjfenglab.org/	0	2017	27995669	PERCH: A Unified Framework for Disease Gene Prioritization	10.1002/humu.23158	1	0	0	0
R21	T20	1	BeAtMuSiC	BeAtMuSiC	1	0	1	0	0	1	0	0	0	0	0																0	0	1	0	The Platform is available solely for a non-commercial use.	0	1	1	1	http://babylone.ulb.ac.be/beatmusic/	0	2013	23723246	BeAtMuSiC: Prediction of changes in protein-protein binding affinity on mutations.	10.1093/nar/gkt450	0	0	0	0
R22	T20	1	BeAtMuSiC	BeAtMuSiC	1	0	1	0	0	1	0	0	0	0	0																0	0	1	0	The Platform is available solely for a non-commercial use.	0	1	1	1	http://babylone.ulb.ac.be/beatmusic/	0	2013	23843247	Community-wide evaluation of methods for predicting the effect of mutations on protein-protein interactions	10.1002/prot.24356	1	0	0	0
R23	T21	2	BioBin	BioBin	0	0	1	1	0	2	0	0	0	0	0																0	0	1	1	The BioBin software package is open source and freely available to users	1	1	0	0	https://ritchielab.org/software/biobin-download	https://ritchielab.org/software/biobin-download	2018	28968757	Novel features and enhancements in BioBin, a tool for the biologically inspired binning and association analysis of rare variants	10.1093/bioinformatics/btx559	1	0	0	0
R24	T22	2	BorodaTM	BorodaTM	1	0	0	0	0	1	0	0	0	0	0																0	0	1	1	Freely available	1	0	1	1	https://www.iitm.ac.in/bioinfo/MutHTP/boroda.php	0	2019	31291347	Prediction of disease-associated mutations in the transmembrane regions of proteins with known 3D structure	10.1371/journal.pone.0219452	1	0	0	0
R25	T23	2	BRCA-ML	BRCA-ML	1	0	0	0	0	1	0	0	0	BRCA1 and BRCA2	1																0	0	1	1	MIT License	1	1	0	1	https://github.com/Steven-N-Hart/BRCA-ML	https://github.com/Steven-N-Hart/BRCA-ML	2020	32377563	Prediction of the functional impact of missense variants in BRCA1 and BRCA2 with BRCA-ML	10.1038/s41523-020-0159-x	1	0	0	0
R26	T24	2	bStatistic	bStatistic	1	0	1	0	0	1	1	0	0	0	0											1.0	bStatistic	0.497	0.499	0.499	1	1	?	?	?	1	1	0	1	http://www.phrap.org	0	2009	19424416	Widespread genomic signatures of natural selection in hominid evolution	10.1371/journal.pgen.1000471	1	0	0	0
R27	T25	1	CADD	CADD	1	0	1	1	0	1	1	1	0	0	0	1.0	1.0	-	0.15	17.3	22.7	25.3	28.1	-	-						0	0	1	0	CADD scores are freely available for all non-commercial applications.	1	1	1	1	https://cadd.gs.washington.edu/	https://cadd.gs.washington.edu/download	2014	24487276	A general framework for estimating the relative pathogenicity of human genetic variants	10.1038/ng.2892	0	0	0	0
R28	T25	2	CADD	CADD	1	0	0	0	0	0	0	0	0	0	0											1.0	CADD 1.6	0.839	0.597	0.587	1	0	1	0	CADD scores are freely available for all non-commercial applications. If you are planning on using them in a commercial application, please obtain a license.	1	1	1	1	https://cadd.gs.washington.edu	https://github.com/kircherlab/cadd-scripts	2019	30371827	CADD: predicting the deleteriousness of variants throughout the human genome	10.1093/nar/gky1016	1	0	0	0
R29	T26	2	CalPen	CalPen	1	0	1	1	0	0	0	0	0	0	0																0	0	1	1	?	0	0	1	1	https://calpen.pythonanywhere.com/#getting-started	https://github.com/Dyex719/Penetrance	2020	31995602	CalPen (Calculator of Penetrance), a web-based tool to estimate penetrance in complex genetic disorders	10.1371/journal.pone.0228156	1	0	0	0
R30	T27	2	Cancer Genome Interpreter	Cancer Genome Interpreter	1	0	1	1	1	0	0	0	0	Cancer specific	1																0	0	1	1	This database is licensed under a Creative Commons Public Domain Dedication (CC0 1.0 Universal).	0	Can request to install a local instance of CGI	1	1	https://www.cancergenomeinterpreter.org/home	0	2018	29592813	Cancer Genome Interpreter annotates the biological and clinical relevance of tumor alterations	10.1186/s13073-018-0531-8	1	0	0	0
R31	T28	2	Cancer Hotspots	Cancer Hotspots	1	0	1	1	0	0	0	0	0	Cancer specific	1																0	0	1	1	ODC Open Database License (ODbL)	1	0	1	1	https://www.cancerhotspots.org/#/home	0	2017	29247016	Accelerating Discovery of Functional Mutant Alleles in Cancer	10.1158/2159-8290.CD-17-0321	1	0	0	0
R32	T29	2	Cancer SIGVAR	Cancer SIGVAR	1	0	1	1	0	1	1	1	0	0	0																0	0	1	0	The software provided is free for research use only.	0	0	1	1	http://cancersigvar.bgi.com/cancer-sigvar/index.html#/index	0	2021	33565189	Cancer SIGVAR: A semiautomated interpretation tool for germline variants of hereditary cancer-related genes	10.1002/humu.24177	1	0	0	0
R33	T30	1	CanDrA	CanDrA	1	0	1	0	0	1	0	0	0	0	0																0	0	1	1	GPL v3	1	1	0	1	https://bioinformatics.mdanderson.org/main/CanDrA	https://bioinformatics.mdanderson.org/main/CanDrA#Download	2013	24205039	CanDrA: Cancer-specific driver missense mutation annotation with optimized features	10.1371/journal.pone.0077945	1	0	0	0
R34	T31	1	CanPredict	CanPredict	1	0	0	0	0	0	0	0	0	0	0																0	0	?	?	?	0	0	0	0	http://www.canpredict.org/ or http://www.cgl.ucsf.edu/Research/genentech/canpredict/	0	2007	17537827	CanPredict: A computational tool for predicting cancer-associated missense mutations	10.1093/nar/gkm405	1	0	0	0
R35	T32	2	CardioBoost	CardioBoost	1	0	0	0	0	1	0	0	0	cardiomyopathies and arrhythmias gene specific	0																0	0	1	1	ODC Open Database License (ODbL)	1	0	1	1	https://www.cardiodb.org/cardioboost/	0	2021	33046849	Disease-specific variant pathogenicity prediction significantly improves variant interpretation in inherited cardiac conditions	10.1038/s41436-020-00972-3	1	0	0	0
R36	T33	2	Cardiovascular Disease Knowledge Portal	Cardiovascular Disease Knowledge Portal	1	0	0	0	0	0	0	0	0	myocardial infarction, atrial fibrillation, and related traits	0																0	0	1	1	All users are welcome to use results from analyses of these data to further their research without seeking explicit permission from the Portal team or funders.	1	0	1	1	https://cvd.hugeamp.org/	0	2020	37814896	Cardiovascular Disease Knowledge Portal: A Community Resource for Cardiovascular Disease Research.	10.1161/CIRCGEN.123.004181	1	0	0	0
R37	T34	1	CAROL	CAROL	1	0	1	0	0	1	0	0	0	0	0																0	0	1	0	0	0	1	1	1	https://www.sanger.ac.uk/science/tools/carol	0	2012	22261837	A combined functional annotation score for non-synonymous variants	10.1159/000334984	1	0	0	0
R38	T35	1	CHASM	CHASM	1	0	1	0	0	1	0	0	0	0	0																0	0	1	0	It is free for non-commercial use. For more details please refer to ourSoftware License	0	1	0	1	http://wiki.chasmsoftware.org/index.php/Main_Page	http://wiki.chasmsoftware.org/index.php/CHASM_DL	2009	19654296	Cancer-specific high-throughput annotation of somatic mutations: Computational prediction of driver missense mutations	10.1158/0008-5472.can-09-1133	0	0	0	0
R39	T35	1	CHASM	CHASM	1	0	1	0	0	1	0	0	0	0	0																0	0	1	0	It is free for non-commercial use. For more details please refer to ourSoftware License	0	1	0	1	http://wiki.chasmsoftware.org/index.php/Main_Page	http://wiki.chasmsoftware.org/index.php/CHASM_DL	2011	21685053	CHASM and SNVBox: Toolkit for detecting biologically important single nucleotide mutations in cancer	10.1093/bioinformatics/btr357	1	0	0	0
R40	T36	2	CHASMplus	CHASMplus	1	0	0	0	0	1	0	0	0	Cancer specific	1																0	0	1	?	?	1	1	1	1	https://karchinlab.github.io/CHASMplus/	https://chasmplus.readthedocs.io/en/latest/	2019	31202631	CHASMplus Reveals the Scope of Somatic Missense Mutations Driving Human Cancers	10.1016/j.cels.2019.05.005	1	0	0	0
R41	T37	1	ChroMoS	ChroMoS	1	0	1	0	0	0	0	0	1	0	0																0	0	?	?	?	0	1	1	1	http://vm24141.virt.gwdg.de/services/chromos/	0	2013	23782616	ChroMoS: An integrated web tool for SNP classification, prioritization and functional interpretation	10.1093/bioinformatics/btt356	1	0	0	0
R42	T38	2	CIViC	CIViC	1	1	0	0	0	0	0	0	0	Cancer specific	1																0	0	1	1	MIT License	0	0	1	1	https://civicdb.org/welcome	0	2017	28138153	CIViC is a community knowledgebase for expert crowdsourcing the clinical interpretation of variants in cancer	10.1038/ng.3774	1	0	0	0
R43	T39	2	ClassifyCNV	ClassifyCNV	1	0	0	0	1	0	0	0	0	0	0																0	0	1	0	The software provided herein is free for academic instruction and research use only. Commercial licenses are available to legal entities, including companies and organizations (both for-profit and non-profit), requiring the software for general commercial use.	1	1	0	1	https://github.com/Genotek/ClassifyCNV	https://github.com/Genotek/ClassifyCNV	2020	33230148	ClassifyCNV: a tool for clinical annotation of copy-number variants	10.1038/s41598-020-76425-3	1	0	0	0
R44	T40	2	ClinGen	ClinGen	1	1	1	1	0	0	0	0	0	0	0																0	0	1	1	CC0 1.0 Universal (CC0 1.0) Public Domain Dedication	1	0	1	1	https://www.clinicalgenome.org/	0	2015	26014595	ClinGen--the Clinical Genome Resource	10.1056/NEJMsr1406261	1	0	0	0
R45	T41	2	Clinical NGS Database	Clinical NGS Database	1	1	1	1	0	1	0	1	0	0	0																0	0	1	0	This database software shall be granted for use by academic users only for non-commercial purposes. If the user wants to use this database for any commercial purposes, he/she must separately make such a request to the developer and consult on the terms and conditions of use.	1	1	0	1	https://nishio470.wixsite.com/clinical-ngs-db	0	2017	28008688	The Clinical Next-Generation Sequencing Database: A Tool for the Unified Management of Clinical Information and Genetic Variants to Accelerate Variant Pathogenicity Classification	10.1002/humu.23160	1	0	0	0
R46	T42	1	ClinPred	ClinPred	1	0	1	0	0	1	0	0	0	0	0											1.0	ClinPred	0.922	0.775	0.663	1	0	1	0	ClinPred scores are freely available for all non-commercial applications. If you are planning on using them in a commercial application, please contact Najmeh Alirezaie and Jacek Majewski.	0	1	1	1	https://sites.google.com/site/clinpred/home	0	2018	30220433	ClinPred: Prediction Tool to Identify Disease-Relevant Nonsynonymous Single-Nucleotide Variants	10.1016/j.ajhg.2018.08.005	1	0	0	0
R47	T43	2	ClinTad	ClinTad	1	0	0	0	1	0	0	0	0	0	0																0	0	1	?	?	0	1	1	1	https://www.clintad.com/single/	https://github.com/JacobSpectorMD/ClinTAD	2019	30765865	ClinTAD: a tool for copy number variant interpretation in the context of topologically associated domains	10.1038/s10038-019-0573-9	1	0	0	0
R48	T44	1	ClinVar	ClinVar	1	1	1	1	1	0	0	0	0	0	0																0	0	1	1	ClinVar is a freely accessible, public archive of reports of the relationships among human variations and phenotypes, with supporting evidence.	1	1	1	1	https://www.ncbi.nlm.nih.gov/clinvar/	ftp://ftp.ncbi.nlm.nih.gov/pub/clinvar/	2016	26582918	ClinVar: Public archive of interpretations of clinically relevant variants	10.1093/nar/gkv1222	0	0	0	0
R49	T44	2	ClinVar	ClinVar	1	1	1	1	1	0	0	0	0	0	0																0	0	?	?	?	1	1	1	1	https://www.ncbi.nlm.nih.gov/clinvar/	0	2018	29165669	ClinVar: improving access to variant interpretations and supporting evidence	10.1093/nar/gkx1153	0	0	0	0
R50	T44	2	ClinVar	ClinVar	1	1	1	1	1	0	0	0	0	0	0																0	0	?	?	?	1	1	1	1	https://www.ncbi.nlm.nih.gov/clinvar/	0	2018	30311387	ClinVar at five years: Delivering on the promise	10.1002/humu.23641	0	0	0	0
R51	T44	2	ClinVar	ClinVar	1	1	1	1	1	0	0	0	0	0	0																0	0	?	?	?	1	1	1	1	https://www.ncbi.nlm.nih.gov/clinvar/	0	2020	31777943	ClinVar: improvements to accessing data	10.1093/nar/gkz972	1	0	0	0
R52	T45	2	CNN	CNN	1	0	0	0	0	0	0	1	0	0	0																0	0	1	1	MIT License	1	1	0	1	https://github.com/smiile8888/rna-splice-sites-recognition	https://github.com/smiile8888/rna-splice-sites-recognition	2020	32704450	Predicting the effect of variants on splicing using Convolutional Neural Networks	10.7717/peerj.9470	1	0	0	0
R53	T46	2	CNspector	CNspector	1	0	0	0	1	0	0	0	0	0	0																0	0	1	1	GNU GPL3	0	1	0	1	https://github.com/PapenfussLab/CNspector	https://github.com/PapenfussLab/CNspector	2019	31015508	CNspector: a web-based tool for visualisation and clinical diagnosis of copy number variation from next generation sequencing	10.1038/s41598-019-42858-8	1	0	0	0
R54	T47	1	CoDP	CoDP	1	0	0	0	0	0	0	0	0	MSH6	0																0	0	?	?	?	1	1	1	1	http://cib.cf.ocha.ac.jp/CoDP/	0	2013	23621914	CoDP: Predicting the impact of unclassified genetic variants in MSH6 by the combination of different properties of the protein	10.1186/1423-0127-20-25	1	0	0	0
R55	T48	1	CoMEt	CoMEt	0	0	0	0	0	0	0	0	0	0	0																0	0	1	1	MIT license	0	1	0	1	https://github.com/raphael-group/comet	https://github.com/raphael-group/comet	2015	26253137	CoMEt: A statistical approach to identify combinations of mutually exclusive alterations in cancer	10.1186/s13059-015-0700-7	1	0	0	0
R56	T49	1	Condel	Condel	1	0	1	0	0	1	0	0	0	0	0																0	0	?	?	?	0	1	1	1	https://bbglab.irbbarcelona.org/fannsdb/help/condel.html	0	2011	21457909	Improving the assessment of the outcome of nonsynonymous SNVs with a consensus deleteriousness score, Condel	10.1016/j.ajhg.2011.03.004	1	0	0	0
R57	T50	1	COSMIC	COSMIC	0	1	1	1	0	1	1	0	0	Cancer specific	1																0	0	1	0	Licence fees have been introduced for the commercial use of COSMIC. This ensures the continued growth and maintenance of the resource for academics and industry alike.	1	1	1	1	https://cancer.sanger.ac.uk/cosmic	0	2004	15188009	The COSMIC (Catalogue of Somatic Mutations in Cancer) database and website	10.1038/sj.bjc.6601894	0	0	0	0
R58	T50	1	COSMIC	COSMIC	0	1	1	1	0	1	1	0	0	0	0																0	0	1	0	Licence fees have been introduced for the commercial use of COSMIC. This ensures the continued growth and maintenance of the resource for academics and industry alike.	1	1	1	1	https://cancer.sanger.ac.uk/cosmic	0	2008	18428421	The catalogue of somatic mutations in cancer (COSMIC)	10.1002/0471142905.hg1011s57	0	0	0	0
R59	T50	1	COSMIC	COSMIC	0	1	1	1	0	1	1	0	0	0	0																0	0	1	0	Licence fees have been introduced for the commercial use of COSMIC. This ensures the continued growth and maintenance of the resource for academics and industry alike.	1	1	1	1	https://cancer.sanger.ac.uk/cosmic	0	2019	30371878	COSMIC: The Catalogue Of Somatic Mutations In Cancer	10.1093/nar/gky1015	1	0	0	0
R60	T51	1	CoVEC	CoVEC	1	0	1	0	0	1	0	0	0	0	0																0	0	1	0	Creative Commons Attribution Non-Commercial License V2.0	0	0	0	1	http://www.dcs.kcl.ac.uk/pg/frousiok/variants/index.html	https://sourceforge.net/projects/covec/	2013	23831115	Predicting the functional consequences of non-synonymous DNA sequence variants - evaluation of bioinformatics tools and development of a consensus strategy	10.1016/j.ygeno.2013.06.005	1	0	0	0
R61	T52	2	CPT-1	CPT-1	1	0	0	0	0	0	0	0	0	0	0																0	0	1	1	BSD 3-Clause "New" or "Revised" License	1	1	0	1	https://github.com/songlab-cal/CPT/tree/main	https://github.com/songlab-cal/CPT/tree/main	2023	37550700	Cross-protein transfer learning substantially improves disease variant prediction	10.1186/s13059-023-03024-6	1	0	0	0
R62	T53	2	Cruxome	Cruxome	1	0	1	1	0	1	0	1	0	0	0																0	0	1	0	License: Free for academic and research use.	0	1 - Thus, Cruxome can easily be deployed on either a cloud server (for example Amazon Web Services, Microsoft Azure) or on a local server.	1	0	http://114.251.61.49:10024/cruxome/	0	2021	34082700	Cruxome: a powerful tool for annotating, interpreting and reporting genetic variants	10.1186/s12864-021-07728-6	1	0	0	0
R63	T54	2	CScape	CScape	1	0	1	0	0	0	0	0	0	0	0																0	0	1	?	?	1	1	1	1	http://cscape.biocompute.org.uk/	http://cscape.biocompute.org.uk/	2017	28912487	CScape: a tool for predicting oncogenic single-point mutations in the cancer genome	10.1038/s41598-017-11746-4	1	0	0	0
R64	T55	1	CUPSAT	CUPSAT	1	0	1	0	0	1	0	0	0	0	0																0	0	1	1	Predictions generated by CUPSAT are licensed under the CC BY-SA 4.0 Creative Commons Attribution-ShareAlike 4.0 International License, i.e. you can copy and redistribute the predictions in any medium or format, transform and build upon the predictions for any purpose, even commercially, under the following terms:	0	0	1	0	http://cupsat.tu-bs.de/index.jsp	0	2006	16845001	CUPSAT: Prediction of protein stability upon point mutations	10.1093/nar/gkl190	0	0	0	0
R65	T55	1	CUPSAT	CUPSAT	1	0	1	0	0	1	0	0	0	0	0																0	0	1	1	Predictions generated by CUPSAT are licensed under the CC BY-SA 4.0 Creative Commons Attribution-ShareAlike 4.0 International License, i.e. you can copy and redistribute the predictions in any medium or format, transform and build upon the predictions for any purpose, even commercially, under the following terms:	0	0	1	0	http://cupsat.tu-bs.de/index.jsp	0	2007	17068801	Structural analysis and prediction of protein mutant stability using distance and torsion potentials: Role of secondary structure and solvent accessibility	10.1002/prot.21115	0	0	0	0
R66	T55	1	CUPSAT	CUPSAT	1	0	1	0	0	1	0	0	0	0	0																0	0	1	1	Predictions generated by CUPSAT are licensed under the CC BY-SA 4.0 Creative Commons Attribution-ShareAlike 4.0 International License, i.e. you can copy and redistribute the predictions in any medium or format, transform and build upon the predictions for any purpose, even commercially, under the following terms:	0	0	1	0	http://cupsat.tu-bs.de/index.jsp	0	2007	17705837	Computational modeling of protein mutant stability: Analysis and optimization of statistical potentials and structural features reveal insights into prediction model development	10.1186/1472-6807-7-54	1	0	0	0
R67	T56	2	CusVarDB	CusVarDB	1	0	1	0	0	1	0	0	0	Cancer specific - seperate column	1																0	0	1	1	Creative Commons Attribution 4.0 International	1	1	0	1	https://sourceforge.net/projects/cusvardb/	https://github.com/sandeepkasaragod/CusVarDB	2020	33274046	CusVarDB: A tool for building customized sample-specific variant protein database from next-generation sequencing datasets	10.12688/f1000research.23214.2	1	0	0	0
R68	T57	2	CYSMA	CYSMA	1	0	0	0	0	1	0	0	0	CFTR	0																0	0	1	?	?	0	0	1	1	https://cysma.iurc.montp.inserm.fr/cysma/	0	2020	31674704	The CYSMA web server: An example of integrative tool for in silico analysis of missense variants identified in Mendelian disorders	10.1002/humu.23941	1	0	0	0
R69	T58	1	DANN	DANN	1	0	1	1	0	1	1	1	0	0	0											1.0	DANN	0.743	0.517	0.578	1	1	1	1	MIT license	1	1	0	1	https://cbcl.ics.uci.edu/public_data/DANN/	https://cbcl.ics.uci.edu/public_data/DANN/	2015	25338716	DANN: A deep learning approach for annotating the pathogenicity of genetic variants	10.1093/bioinformatics/btu703	1	0	0	0
R70	T59	2	dbCID	dbCID	1	1	0	1	0	0	0	0	0	Cancer specific	1																0	0	1	1	Freely available	1	0	1	1	http://www.xialab.info:8080/dbCID/index.jsp	0	2019	30016397	dbCID: a manually curated resource for exploring the driver indels in human cancer	10.1093/bib/bby059	1	0	0	0
R71	T60	1	DBD-Hunter	DBD-Hunter	0	0	0	0	0	0	0	0	0	0	0																0	0	?	?	?	?	?	?	0	http://cssb.biology.gatech.edu/skolnick/webservice/DBD-Hunter/	0	2008	18515839	DBD-Hunter: A knowledge-based method for the prediction of DNA-protein interactions	10.1093/nar/gkn332	1	0	0	0
R72	T61	1	dbNSFP	dbNSFP	1	1	1	0	0	1	0	0	0	0	0																0	0	1	0	dbNSFP4.0a suitable for academic use, which includes all the resources, and dbNSFP4.0c suitable for commercial use, which does not include Polyphen2, VEST, REVEL, CADD, LINSIGHT, and GenoCanyon. Please contact Dr. Xiaoming Liu (xmliu.uth{at}gmail.com) for commercial usage of dbNSFP.	1	1	1	1	https://sites.google.com/site/jpopgen/dbNSFP	0	2011	21520341	dbNSFP: A lightweight database of human nonsynonymous SNPs and their functional predictions	10.1002/humu.21517	0	0	0	0
R73	T61	1	dbNSFP	dbNSFP	1	1	1	0	0	1	0	0	0	0	0																0	0	1	0	dbNSFP4.0a suitable for academic use, which includes all the resources, and dbNSFP4.0c suitable for commercial use, which does not include Polyphen2, VEST, REVEL, CADD, LINSIGHT, and GenoCanyon. Please contact Dr. Xiaoming Liu (xmliu.uth{at}gmail.com) for commercial usage of dbNSFP.	1	1	1	1	https://sites.google.com/site/jpopgen/dbNSFP	0	2013	23843252	dbNSFP v2.0: A database of human non-synonymous SNVs and their functional predictions and annotations	10.1002/humu.22376	0	0	0	0
R74	T61	1	dbNSFP	dbNSFP	1	1	1	0	0	1	0	0	0	0	0																0	0	1	0	dbNSFP4.0a suitable for academic use, which includes all the resources, and dbNSFP4.0c suitable for commercial use, which does not include Polyphen2, VEST, REVEL, CADD, LINSIGHT, and GenoCanyon. Please contact Dr. Xiaoming Liu (xmliu.uth{at}gmail.com) for commercial usage of dbNSFP.	1	1	1	1	https://sites.google.com/site/jpopgen/dbNSFP	0	2016	26555599	dbNSFP v3.0: A One-Stop Database of Functional Predictions and Annotations for Human Nonsynonymous and Splice-Site SNVs	10.1002/humu.22932	0	0	0	0
R75	T61	2	dbNSFP	dbNSFP	1	1	1	0	0	1	0	0	0	0	0																0	0	1	0	dbNSFP4.0a suitable for academic use, which includes all the resources, and dbNSFP4.0c suitable for commercial use, which does not include Polyphen2, VEST, REVEL, CADD, LINSIGHT, and GenoCanyon. Please contact Dr. Xiaoming Liu (xmliu.uth{at}gmail.com) for commercial usage of dbNSFP.	1	1	1	1	https://sites.google.com/site/jpopgen/dbNSFP	0	2020	33261662	dbNSFP v4: a comprehensive database of transcript-specific functional predictions and annotations for human nonsynonymous and splice-site SNVs	10.1186/s13073-020-00803-9	1	0	0	0
R76	T62	1	dbscSNV	dbscSNV	1	0	0	0	0	0	0	0	0	0	0																0	0	1	1	Licensed under the Apache License, Version 2.0:Unless required by applicable law or agreed to in writing, software distributed under the License is distributed on an "AS IS" BASIS, WITHOUT WARRANTIES OR CONDITIONS OF ANY KIND, either express or implied.	0	1	0	1	http://www.liulab.science/software--databases.html	https://github.com/Ensembl/VEP_plugins/blob/release/93/dbscSNV.pm	2014	25416802	In silico prediction of splice-altering single nucleotide variants in the human genome	10.1093/nar/gku1206	1	0	0	0
R77	T63	1	dbSNP	dbSNP	0	1	1	0	0	1	1	0	0	0	0																0	0	1	0	Within the OA Subset, there is a Commercial Use Collection that includes only OA Subset articles that have a machine-readable ‚àö¬¢¬¨√Ñ¬¨√∫CC BY‚àö¬¢¬¨√Ñ¬¨√π (Creative Commons Attribution Only) or ‚àö¬¢¬¨√Ñ¬¨√∫CC0‚àö¬¢¬¨√Ñ¬¨√π (Creative Commons public domain) license.	1	1	1	1	http://www.ncbi.nlm.nih.gov/SNP/	0	2001	11125122	dbSNP: the NCBI database of genetic variation.	10.1093/nar/29.1.308	1	0	0	0
R78	T64	1	dbVar	dbVar	0	1	1	0	0	1	1	0	0	0	0																0	0	1	0	Within the OA Subset, there is a Commercial Use Collection that includes only OA Subset articles that have a machine-readable ‚àö¬¢¬¨√Ñ¬¨√∫CC BY‚àö¬¢¬¨√Ñ¬¨√π (Creative Commons Attribution Only) or ‚àö¬¢¬¨√Ñ¬¨√∫CC0‚àö¬¢¬¨√Ñ¬¨√π (Creative Commons public domain) license.	1	1	1	1	https://www.ncbi.nlm.nih.gov/dbvar	0	2013	23193291	dbVar and DGVa: Public archives for genomic structural variation	10.1093/nar/gks1213	1	0	0	0
R79	T65	2	DDGun	DDGun	1	0	1	0	0	1	0	0	0	0	0																0	0	1	1	GNU General Public License version 2 or later	1	1	1	1	http://folding.biofold.org/ddgun	https://github.com/biofold/ddgun	2019	31266447	DDGun: an untrained method for the prediction of protein stability changes upon single and multiple point variations	10.1186/s12859-019-2923-1	1	0	0	0
R80	T66	1	DDIG_in	DDIG_in	1	0	1	1	1	1	0	0	0	0	0																0	0	1	0	For academic use only	1	1	1	1	http://sparks-lab.org/yueyang/server/ddig/	0	2013	23497682	DDIG-in: Discriminating between diseaseassociated and neutral non-frameshifting micro-indels	10.1186/gb-2013-14-3-r23	0	0	0	0
R81	T66	1	DDIG_in	DDIG_in	1	0	1	1	1	1	0	0	0	0	0																0	0	1	0	For academic use only	0	1	1	1	http://sparks-lab.org/yueyang/server/ddig/	0	2015	25573915	DDIG-in: Detecting disease-causing genetic variations due to frameshifting indels and nonsense mutations employing sequence and structural properties at nucleotide and protein levels	10.1093/bioinformatics/btu862	0	0	0	0
R82	T66	1	DDIG_in	DDIG_in	1	0	1	1	1	1	0	0	0	0	0																0	0	1	0	For academic use only	0	1	1	1	http://sparks-lab.org/yueyang/server/ddig/	0	2017	28649752	Investigating DNA-, RNA-, and protein-based features as a means to discriminate pathogenic synonymous variants	10.1002/humu.23283	1	0	0	0
R83	T67	2	DeepFun	DeepFun	1	0	1	0	0	0	0	0	1	0	0																0	0	1	1	DeepFun is free and open to all users and there is no login requirement.	1	1	1	1	https://bioinfo.uth.edu/deepfun/	https://github.com/bsml320/DeepFun	2021	34048560	DeepFun: a deep learning sequence-based model to decipher non-coding variant effect in a tissue- and cell type-specific manner	10.1093/nar/gkab429	1	0	0	0
R84	T68	1	DeepSEA	DeepSEA	1	0	1	0	0	0	1	0	0	0	0																0	0	?	?	?	1	1	1	1	http://deepsea.princeton.edu/job/analysis/create/	http://deepsea.princeton.edu/help/	2015	26301843	Predicting effects of noncoding variants with deep learning-based sequence model	10.1038/nmeth.3547	1	0	0	0
R85	T69	2	DeMaSk	DeMaSk	1	0	0	0	0	1	0	0	0	0	0																0	0	1	1	GNU General Public License v3.0	1	1	1	1	https://demask.princeton.edu/	https://github.com/Singh-Lab/DeMaSk	2021	33325500	DeMaSk: a deep mutational scanning substitution matrix and its use for variant impact prediction	10.1093/bioinformatics/btaa1030	1	0	0	0
R86	T70	2	denovo-db	denovo-db	1	1	1	1	0	1	1	0	1	0	0																0	0	1	1	The use of Simons Simplex Collection (SSC) and Simons VIP data sets is limited to projects related to advancing the field of autism and related developmental disorder research. Questions on SSC/VIP consents The use of Simons Simplex Collection (SSC) and Simons VIP data sets is limited to projects related to advancing the field of autism and related developmental disorder research. Questions on SS…	1	0	1	1	https://denovo-db.gs.washington.edu/denovo-db/index.jsp	0	2017	27907889	denovo-db: a compendium of human de novo variants	10.1093/nar/gkw865	1	0	0	0
R87	T71	2	DEOGEN	DEOGEN	1	0	1	1	0	1	0	0	0	0	0																0	0	?	?	?	1	1	0	1	https://bitbucket.org/eddiewrc/deogen/src/master/	https://bitbucket.org/eddiewrc/deogen/src/master/	2016	27153718	Multilevel biological characterization of exomic variants at the protein level significantly improves the identification of their deleterious effects	10.1093/bioinformatics/btw094	1	0	0	0
R88	T72	2	DEOGEN2	DEOGEN	1	0	1	1	0	1	0	0	0	0	0											1.0	DEOGEN2	0.832	0.658	0.577	1	1	?	?	?	0	0	1	1	http://deogen2.mutaframe.com/	0	2017	28498993	DEOGEN2: prediction and interactive visualization of single amino acid variant deleteriousness in human proteins	10.1093/nar/gkx390	1	0	0	0
R89	T73	1	DFIRE/DDNA2	DFIRE/DDNA2	0	0	0	0	0	0	0	0	0	0	0																0	0	1	0	For academic use only	0	1	0	1	http://sparks-lab.org/yueyang/server/dDFIRE/	http://compbio.iupui.edu/group/4/pages/downloads	2005	15801826	A knowledge-based energy function for protein-ligand, protein-protein, and protein-DNA complexes	10.1021/jm049314d	0	0	0	0
R90	T73	1	DFIRE/DDNA2	DFIRE/DDNA2	0	0	0	0	0	0	0	0	0	0	0																0	0	1	0	For academic use only	0	1	0	1	http://sparks-lab.org/yueyang/server/dDFIRE/	http://compbio.iupui.edu/group/4/pages/downloads	2009	19274740	An all-atom knowledge-based energy function for protein-DNA threading, docking decoy discrimination, and prediction of transcription-factor binding profiles	10.1002/prot.22384	1	0	0	0
R91	T74	2	DIDA	DIDA	1	1	1	1	0	1	0	1	0	0	0																0	0	1	?	?	0	0	1	1	http://dida.ibsquare.be/	0	2015	26481352	DIDA: A curated and annotated digenic diseases database	10.1093/nar/gkv1068	1	0	0	0
R92	T75	1	Dmutant	Dmutant	0	0	0	0	0	0	0	0	0	0	0																0	0	1	0	For academic use only	0	1	0	1	http://sparks-lab.org/hzhou/mutation.html	http://compbio.iupui.edu/group/4/pages/downloads	2002	12381853	Distance-scaled, finite ideal-gas reference state improves structure-derived potentials of mean force for structure selection and stability prediction	10.1110/ps.0217002	1	0	0	0
R93	T76	2	DoriTool	DoriTool	1	0	1	0	0	0	0	0	0	0	0																0	0	1	1	GNU Affero General Public License v3.0	0	1	1	1	https://doritool.github.io/	https://github.com/doritool/doritool	2017	28700989	DoriTool: A Bioinformatics Integrative Tool for Post-Association Functional Annotation	10.1159/000477561	1	0	0	0
R94	T77	2	DOVE	DOVE	1	0	1	1	0	0	0	1	0	DMD gene	0																0	0	1	1	Freely available	0	1	1	1	https://www.dmd.nl/DOVE	https://github.com/mitchalexbailey/dmd-interpreter/	2019	30450799	DMD Open-access Variant Explorer (DOVE): A scalable, open-access, web-based tool to aid in clinical interpretation of genetic variants in the DMD gene	10.1002/mgg3.510	1	0	0	0
R95	T78	1	DUET	DUET	1	0	1	0	0	1	0	0	0	0	0																0	0	1	0	0	0	1	1	1	http://biosig.unimelb.edu.au/duet/	0	2014	24829462	DUET: A server for predicting effects of mutations on protein stability using an integrated computational approach	10.1093/nar/gku411	1	0	0	0
R96	T79	2	DynaMut	DynaMut	0	0	0	0	0	0	0	0	0	0	0																0	0	1	0	Freely available	0	0	1	1	https://biosig.lab.uq.edu.au/dynamut/prediction	0	2018	29718330	DynaMut: predicting the impact of mutations on protein conformation, flexibility and stability	10.1093/nar/gky300	1	0	0	0
R97	T80	2	DynaMut2	DynaMut	0	0	1	0	0	1	0	0	0	0	0																0	0	1	0	Freely available	0	0	1	1	http://biosig.unimelb.edu.au/dynamut2	https://biosig.lab.uq.edu.au/dynamut2/api	2021	32881105	DynaMut2: Assessing changes in stability and flexibility upon single and multiple point missense mutations	10.1002/pro.3942	1	0	0	0
R98	T81	2	EA	EA	1	0	1	0	0	1	0	0	0	0	0	1.0	1.0	-	-	0.069	0.262	0.685	0.821	-	-						0	0	?	?	?	?	?	?	0	http://mammoth.bcm.tmc.edu/KatsonisLichtargeGR	0	2014	25217195	A formal perturbation equation between genotype and phenotype determines the Evolutionary Action of protein-coding variations on fitness	10.1101/gr.176214.114	1	0	0	0
R99	T82	1	EFIN	EFIN	1	0	1	0	0	1	0	0	0	0	0																0	0	1	1	EFIN is a free tool	0	1	1	1	http://paed.hku.hk/efin/index.html	0	2014	24916671	EFIN: Predicting the functional impact of nonsynonymous single nucleotide polymorphisms in human genome	10.1186/1471-2164-15-455	1	0	0	0
R100	T83	1	EGAD	EGAD	0	0	0	0	0	0	0	0	0	0	0																0	0	?	?	?	?	?	?	0	http://egad.berkeley.edu	0	2005	15733929	Energy functions for protein design: Adjustment with protein-protein complex affinities, models for the unfolded state, and negative design of solubility and specificity	10.1016/j.jmb.2004.12.019	1	0	0	0
R101	T84	1	EIGEN	EIGEN	1	0	1	1	1	0	0	0	1	0	0											1.0	Eigen	0.842	0.652	0.579	1	1	?	?	?	1	1	0	1	http://www.columbia.edu/~ii2135/eigen.html	http://www.columbia.edu/~ii2135/download.html	2016	26727659	A spectral approach integrating functional genomic annotations for coding and noncoding variants	10.1038/ng.3477	1	0	0	0
R102	T85	2	Enformer	Enformer	1	0	0	0	0	0	0	0	1	0	0																0	0	1	1	Apache 2.0 license	1	1	0	1	https://github.com/deepmind/deepmind-research/tree/master/enformer	https://github.com/deepmind/deepmind-research/tree/master/enformer	2021	34608324	Effective gene expression prediction from sequence by integrating long-range interactions	10.1038/s41592-021-01252-x	1	0	0	0
R103	T86	1	Eris	Eris	0	0	0	0	0	0	0	0	0	0	0																0	0	1	0	This website is restricted to not-for-profit uses only.	0	1	1	1	https://dokhlab.med.psu.edu/eris/login.php	http://www.moleculesinaction.com/eris.html	2007	17538626	Eris: An automated estimator of protein stability [2]	10.1038/nmeth0607-466	0	0	0	0
R104	T86	1	Eris	Eris	0	0	0	0	0	0	0	0	0	0	0																0	0	1	0	This website is restricted to not-for-profit uses only.	0	1	1	1	https://dokhlab.med.psu.edu/eris/login.php	http://www.moleculesinaction.com/eris.html	2007	18073107	Modeling Backbone Flexibility Improves Protein Stability Estimation	10.1016/j.str.2007.09.024	1	0	0	0
R105	T87	2	ESM-1b	ESM-1b	1	0	0	0	0	0	0	0	0	0	0											1.0	ESM-1b	0.852	0.668	0.565	1	1	1	1	MIT License	0	1	0	1	https://github.com/facebookresearch/esm/tree/main#main-models	https://github.com/facebookresearch/esm/tree/main#main-models	2021	33876751	Biological structure and function emerge from scaling unsupervised learning to 250 million protein sequences	10.1073/pnas.2016239118	1	0	0	0
R106	T88	2	EVE	EVE	1	0	0	0	0	0	0	0	0	0	0											1.0	EVE	0.838	0.633	0.589	1	1	1	1	MIT License	1	1	1	1	https://evemodel.org/	https://github.com/OATML-Markslab/EVE/tree/master	2021	34707284	Disease variant prediction with deep generative models of evolutionary data	10.1038/s41586-021-04043-8	1	0	0	0
R107	T89	2	eVIP2	eVIP2	1	0	0	1	0	2	0	0	0	0	0																0	0	1	1	BSD 3-Clause "New" or "Revised" License	0	1	0	1	https://github.com/BrooksLabUCSC/eVIP2	https://github.com/BrooksLabUCSC/eVIP2	2021	34214079	eVIP2: Expression-based variant impact phenotyping to predict the function of gene variants	10.1371/journal.pcbi.1009132	1	0	0	0
R108	T90	1	EVmutation	EVmutation	1	0	0	0	0	0	0	0	0	0	0																0	0	1	1	MIT License	1	1	0	1	https://marks.hms.harvard.edu/evmutation/	https://marks.hms.harvard.edu/evmutation/downloads.html	2017	28092658	Mutation effects predicted from sequence co-variation	10.1038/nbt.3769	1	0	0	0
R109	T91	1	EVS	EVS	0	1	0	0	0	0	0	0	0	0	0																0	0	?	?	?	1	1	0	1	http://www.1000genomes.org	0	2010	20981092	A map of human genome variation from population-scale sequencing	10.1038/nature09534	1	0	0	0
R110	T92	2	EXaC	EXaC	1	1	1	1	0	1	1	0	0	0	0																1	1	?	?	?	1	0	1	0	http://exac.broadinstitute.org	0	2016	27535533	Analysis of protein-coding genetic variation in 60,706 humans	10.1038/nature19057	1	0	0	0
R111	T93	1	Exomiser	Exomiser	0	0	1	1	1	0	0	0	0	0	0																0	0	1	1	GNU Affero General Public License, version 3	1	1	0	1	https://www.sanger.ac.uk/science/tools/exomiser	https://data.monarchinitiative.org/exomiser/	2015	26562621	Next-generation diagnostics and disease-gene discovery with the Exomiser	10.1038/nprot.2015.124	0	0	0	0
R112	T93	2	Exomiser	Exomiser	0	0	1	1	0	1	1	1	1	0	0																0	0	1	1	GNU Affero General Public License v3.0	1	1	0	1	https://github.com/exomiser/Exomiser	https://github.com/exomiser/Exomiser	2020	32340307	An Improved Phenotype-Driven Tool for Rare Mendelian Variant Prioritization: Benchmarking Exomiser on Real Patient Whole-Exome Data	10.3390/genes11040460	1	0	0	0
R113	T94	1	ExPecto	ExPecto	1	0	0	0	0	1	1	0	1	0	0																0	0	1	0	If you are interested in obtaining the software for commercial use, please contact Office of Technology Licensing, Princeton University	1	1	1	1	https://hb.flatironinstitute.org/expecto/	https://github.com/FunctionLab/ExPecto	2018	30013180	Deep learning sequence-based ab initio prediction of variant effects on expression and disease risk.	10.1038/s41588-018-0160-6	1	0	0	0
R114	T95	2	ExPectoSC	ExPectoSC	1	0	0	0	0	0	0	0	1	0	0																0	0	1	?	?	0	0	1	1	https://humanbase.io/expectosc	0	2023	37703883	Atlas of primary cell-type-specific sequence models of gene expression and variant effects	10.1016/j.crmeth.2023.100580	1	0	0	0
R115	T96	1	FATHmm	FATHmm	1	0	1	0	0	1	1	0	1	0	0	1.0	0.0	-	-	4.69	3.32	-4.14	-5.04	-	-	1.0	FATHMM	0.677	0.551	0.532	1	1	1	1	Our software is licenced under the GNU General Public License (v3).	1	1	1	1	http://fathmm.biocompute.org.uk/	http://fathmm.biocompute.org.uk/downloads.html#software	2013	23033316	Predicting the Functional, Molecular, and Phenotypic Consequences of Amino Acid Substitutions using Hidden Markov Models	10.1002/humu.22225	0	0	0	0
R116	T96	1	FATHmm	FATHmm	1	0	0	0	0	0	0	0	0	0	0																0	0	1	1	Our software is licenced under the GNU General Public License (v3).	1	1	1	1	http://fathmm.biocompute.org.uk/	http://fathmm.biocompute.org.uk/downloads.html#software	2013	23620363	Predicting the functional consequences of cancer-associated amino acid substitutions	10.1093/bioinformatics/btt182	0	0	0	0
R117	T96	1	FATHmm	FATHmm	1	0	0	0	0	0	0	0	0	0	0																0	0	1	1	Our software is licenced under the GNU General Public License (v3).	1	1	1	1	http://fathmm.biocompute.org.uk/	http://fathmm.biocompute.org.uk/downloads.html#software	2014	24980617	Ranking non-synonymous single nucleotide polymorphisms based on disease concepts	10.1186/1479-7364-8-11	1	0	0	0
R118	T97	1	FATHMM-MKL	FATHmm	1	0	0	0	0	0	0	0	0	0	0											1.0	FATHMM-MKL	0.733	0.521	0.559	1	1	1	1	Our software is licenced under the GNU General Public License (v3).	1	1	1	1	http://fathmm.biocompute.org.uk/	http://fathmm.biocompute.org.uk/downloads.html	2015	25583119	An integrative approach to predicting the functional effects of non-coding and coding sequence variation	10.1093/bioinformatics/btv009	1	0	0	0
R119	T98	2	FATHMM-XF	FATHmm	1	0	1	0	0	0	0	0	0	0	0											1.0	FATHMM-XF	0.819	0.607	0.595	1	1	1	1	Our software is licenced under the GNU General Public License (v3).	1	1	1	1	http://fathmm.biocompute.org.uk/fathmm-xf/	http://fathmm.biocompute.org.uk/fathmm-xf/#download	2018	28968714	FATHMM-XF: accurate prediction of pathogenic point mutations via extended features	10.1093/bioinformatics/btx536	1	0	0	0
R120	T99	2	FIE	FIE	1	0	1	0	0	1	0	0	0	Specific to collagen variants for Osteogenesis lmperfecta	0																0	0	?	?	?	0	1	0	0	0	0	1993	7584335	Finding relevant biomolecular features	0	1	0	0	0
R121	T100	1	fitCons	fitCons	0	0	0	0	0	0	0	0	0	0	0																1	1	1	1	Artistic License 2.0	0	1	0	1	https://siepellab.org/	0	2015	25599402	A method for calculating probabilities of fitness consequences for point mutations across the human genome	10.1038/ng.3196	1	0	0	0
R122	T101	1	FOLD-RATE	FOLD-RATE	0	0	0	0	0	0	0	0	0	0	0																0	0	?	?	?	?	?	1	0	http://psfs.cbrc.jp/fold-rate/	0	2006	16845101	FOLD-RATE: Prediction of protein folding rates from amino acid sequence	10.1093/nar/gkl043	1	0	0	0
R123	T102	1	FoldAmyloid	FoldAmyloid	0	0	0	0	0	0	0	0	0	0	0																0	0	?	?	?	1	1	1	1	http://bioinfo.protres.ru/fold-amyloid/	0	2009	20019059	FoldAmyloid: A method of prediction of amyloidogenic regions from protein sequence	10.1093/bioinformatics/btp691	1	0	0	0
R124	T103	1	FOLDEF (core of FOLDX)	FOLDEF	0	0	0	0	0	0	0	0	0	0	0																0	0	1	0	The Full FoldX Suite is freely available to Academic and Non-Profit Research Institutions for research purposes only.	0	1	0	1	http://foldxsuite.crg.eu/	http://foldxsuite.crg.eu/academic-license-info	2005	15980494	The FoldX web server: an online force field	10.1093/nar/gki387	1	0	0	0
R125	T104	1	FunSAV	FunSAV	1	0	1	0	0	1	0	0	0	0	0																0	0	?	?	?	1	1	0	1	http://sunflower.kuicr.kyoto-u.ac.jp/sjn/FunSAV/	http://sunflower.kuicr.kyoto-u.ac.jp/sjn/FunSAV/Datasets.html	2012	22937107	FunSAV: Predicting the functional effect of single amino acid variants using a two-stage random forest model	10.1371/journal.pone.0043847	1	0	0	0
R126	T105	2	FunSeq2	FunSeq2	1	0	1	1	0	0	0	0	1	Cancer specific	1																0	0	1	0	This software is freely licensed under the Creative Commons license (Attribution-NonCommerical)	1	0	1	1	http://funseq2.gersteinlab.org/analysis	http://funseq2.gersteinlab.org/downloads	2014	25273974	FunSeq2: a framework for prioritizing noncoding regulatory variants in cancer	10.1186/s13059-014-0480-5	1	0	0	0
R127	T106	2	Gene.iobio	Gene.iobio	1	0	1	1	0	1	0	0	0	0	0																0	0	1	0	gene.iobio is free for academic use only. For all other uses, including commercial use, please contact info@frameshift.io.	0	0	1	1	https://gene.iobio.io/	https://github.com/iobio/gene.iobio	2021	34645894	Gene.iobio: an interactive web tool for versatile, clinically-driven variant interrogation and prioritization	10.1038/s41598-021-99752-5	1	0	0	0
R128	T107	2	Genepanel.iobio	Genepanel.iobio	1	0	0	0	0	0	0	0	0	0	0																0	0	1	1	MIT-license	0	1	1	1	https://genepanel.iobio.io/	https://github.com/iobio/genepanel.iobio/tree/master	2019	31829207	Genepanel.iobio - an easy to use web tool for generating disease- and phenotype-associated gene lists	10.1186/s12920-019-0641-1	1	0	0	0
R129	T108	2	GenESysV	GenESysV	1	0	1	1	0	0	0	0	0	0	0																0	0	1	0	GLP-2	0	1	0	1	https://github.com/ubccr/genesysv	https://github.com/ubccr/genesysv	2019	30704396	GenESysV: a fast, intuitive and scalable genome exploration open source tool for variants generated from high-throughput sequencing projects	10.1186/s12859-019-2636-5	1	0	0	0
R130	T109	1	GeneTests	GeneTests	0	1	0	0	0	0	0	0	0	0	0																0	0	1	0	Within the OA Subset, there is a Commercial Use Collection that includes only OA Subset articles that have a machine-readable ‚àö¬¢¬¨√Ñ¬¨√∫CC BY‚àö¬¢¬¨√Ñ¬¨√π (Creative Commons Attribution Only) or ‚àö¬¢¬¨√Ñ¬¨√∫CC0‚àö¬¢¬¨√Ñ¬¨√π (Creative Commons public domain) license.	1	1	0	1	http://www.genetests.org/	0	2002	11968082	GeneTests-GeneClinics: Genetic testing information for a growing audience	10.1002/humu.10069	1	0	0	0
R131	T110	1	GenoCanyon	GenoCanyon	0	0	0	0	0	0	0	0	1	0	0											1.0	GenoCanyon	0.645	0.52	0.515	1	0	1	0	GenoCanyon should not be used for commercial purpose without our permission.	1	1	0	1	http://genocanyon.med.yale.edu/	http://genocanyon.med.yale.edu/GenoCanyon_Downloads.html	2015	26015273	A statistical framework to predict functional non-coding regions in the human genome through integrated analysis of annotation data	10.1038/srep10576	1	0	0	0
R132	T111	1	GERP++	GERP++	0	0	0	0	0	0	0	0	0	0	0	1.0	1.0	-	-	-4.54	2.7	-	-	-	-	1.0	GERP++_RS	0.668	0.509	0.538	1	1	?	?	?	1	1	0	1	http://mendel.stanford.edu/SidowLab/downloads/gerp/	http://mendel.stanford.edu/SidowLab/downloads/gerp/index.html	2010	21152010	Identifying a high fraction of the human genome to be under selective constraint using GERP++	10.1371/journal.pcbi.1001025	1	0	0	0
R133	T112	2	gMVP	gMVP	1	0	0	0	0	1	0	0	0	0	0																1	1	1	1	MIT License	1	1	0	1	https://github.com/ShenLab/gMVP/	https://github.com/ShenLab/gMVP/	2022	37484202	Predicting functional effect of missense variants using graph attention neural networks	10.1038/s42256-022-00561-w	1	0	0	0
R134	T113	2	GPN	GPN	1	0	1	0	0	1	0	0	0	0	0																0	0	1	1	MIT License	0	1	0	1	https://github.com/songlab-cal/gpn/tree/main	https://github.com/songlab-cal/gpn/tree/main	2023	37883436	DNA language models are powerful predictors of genome-wide variant effects	10.1073/pnas.2311219120	1	0	0	0
R135	T114	2	GRAM	GRAM	1	0	0	0	0	0	0	0	1	0	0																0	0	1	0	This software is freely licensed under the Creative Commons license (Attribution-NonCommerical).	0	1	0	1	https://github.com/gersteinlab/GRAM/tree/master	https://github.com/gersteinlab/GRAM/tree/master	2019	31469829	GRAM: A GeneRAlized Model to predict the molecular effect of a non-coding variant in a cell-type specific manner	10.1371/journal.pgen.1007860	1	0	0	0
R136	T115	2	GRASP	GRASP	1	1	1	0	0	0	0	0	0	0	0																0	0	1	1	Non-commercial use	1	0	1	1	https://grasp.nhlbi.nih.gov/Overview.aspx	0	2014	24931982	GRASP: analysis of genotype-phenotype results from 1390 genome-wide association studies and corresponding open access database	10.1093/bioinformatics/btu273	1	0	0	0
R137	T116	2	GWAS Catalog	GWAS Catalog	1	1	1	0	0	0	0	0	0	0	0																0	0	1	1	The NHGRI-EBI GWAS Catalog and all its contents are available under the general Terms of Use for EMBL-EBI Services.	1	0	1	1	https://www.ebi.ac.uk/gwas/home	https://github.com/EBISPOT/goci	2019	30445434	The NHGRI-EBI GWAS Catalog of published genome-wide association studies, targeted arrays and summary statistics 2019	10.1093/nar/gky1120	1	0	0	0
R138	T117	1	GWAVA	GWAVA	1	0	1	1	1	0	0	0	1	0	0																0	0	1	1	All source code written for GWAVA is released under the Apache License, Version 2.0.	1	1	1	1	https://www.sanger.ac.uk/science/tools/gwava	ftp://ftp.sanger.ac.uk/pub/resources/software/gwava/	2014	24487584	Functional annotation of noncoding sequence variants	10.1038/nmeth.2832	1	0	0	0
R139	T118	1	HANSA	HANSA	1	0	1	0	0	1	0	0	0	0	0																0	0	?	?	?	0	1	1	1	http://www.cdfd.org.in/HANSA/index.php?target=method	0	2012	22045683	Hansa: An automated method for discriminating disease and neutral human nsSNPs	10.1002/humu.21642	1	0	0	0
R140	T119	2	HaploReg	HaploReg	1	0	1	1	0	0	0	0	1	0	0																0	0	1	?	?	1	0	1	1	https://pubs.broadinstitute.org/mammals/haploreg/haploreg.php	0	2012	22064851	HaploReg: a resource for exploring chromatin states, conservation, and regulatory motif alterations within sets of genetically linked variants	10.1093/nar/gkr917	1	0	0	0
R141	T120	2	HGDiscovery	HGDiscovery	1	0	0	0	0	1	0	0	0	0	0																0	0	1	1	Freely available	0	0	1	1	https://biosig.lab.uq.edu.au/hgdiscovery/	0	2022	36118553	HGDiscovery: An online tool providing functional and phenotypic information on novel variants of homogentisate 1,2- dioxigenase	10.1016/j.crstbi.2022.08.001	1	0	0	0
R142	T121	2	HGMD	HGMD	1	1	1	1	1	0	0	0	0	0	0																0	0	1	0	Please note that this less up-to-date public version of our database is freely available only to registered users from academic institutions/non-profit organisations. All commercial users are required to purchase a license from QIAGEN	1	0	1	0	http://uwcm.ac.uk/uwcm/mg/hgmd0.html	0	1998	9399854	The human gene mutation database	10.1093/nar/26.1.285	0	0	0	0
R143	T121	2	HGMD	HGMD	1	1	1	1	1	0	0	0	0	0	0																0	0	1	0	Please note that this less up-to-date public version of our database is freely available only to registered users from academic institutions/non-profit organisations. All commercial users are required to purchase a license from QIAGEN	1	0	1	1	https://www.hgmd.cf.ac.uk/ac/index.php	0	2000	10612821	Human gene mutation database-a biomedical information and research resource	10.1002/(SICI)1098-1004(200001)15:1<45::AID-HUMU10>3.0.CO;2-T	0	0	0	0
R144	T121	2	HGMD	HGMD	1	1	1	1	1	0	0	0	0	0	0																0	0	1	0	Please note that this less up-to-date public version of our database is freely available only to registered users from academic institutions/non-profit organisations. All commercial users are required to purchase a license from QIAGEN	1	0	1	1	https://www.hgmd.cf.ac.uk/ac/index.php	0	2003	12754702	Human Gene Mutation Database (HGMD): 2003 update	10.1002/humu.10212	0	0	0	0
R145	T121	2	HGMD	HGMD	1	1	1	1	1	0	0	0	0	0	0																0	0	1	0	Please note that this less up-to-date public version of our database is freely available only to registered users from academic institutions/non-profit organisations. All commercial users are required to purchase a license from QIAGEN	1	0	1	1	https://www.hgmd.cf.ac.uk/ac/index.php	0	2008	19348700	The Human Gene Mutation Database: 2008 update	10.1186/gm13	0	0	0	0
R146	T121	2	HGMD	HGMD	1	1	1	1	1	0	0	0	0	0	0																0	0	1	0	Please note that this less up-to-date public version of our database is freely available only to registered users from academic institutions/non-profit organisations. All commercial users are required to purchase a license from QIAGEN	1	0	1	1	https://www.hgmd.cf.ac.uk/ac/index.php	0	2012	22948725	The Human Gene Mutation Database (HGMD) and its exploitation in the fields of personalized genomics and molecular evolution	10.1002/0471250953.bi0113s39	0	0	0	0
R147	T121	2	HGMD	HGMD	1	1	1	1	1	0	0	0	0	0	0																0	0	1	0	Please note that this less up-to-date public version of our database is freely available only to registered users from academic institutions/non-profit organisations. All commercial users are required to purchase a license from QIAGEN	1	0	1	1	https://www.hgmd.cf.ac.uk/ac/index.php	0	2014	24077912	The Human Gene Mutation Database: building a comprehensive mutation repository for clinical and molecular genetics, diagnostic testing and personalized genomic medicine	10.1007/s00439-013-1358-4	0	0	0	0
R148	T121	2	HGMD	HGMD	1	1	1	1	1	0	0	0	0	0	0																0	0	1	0	Please note that this less up-to-date public version of our database is freely available only to registered users from academic institutions/non-profit organisations. All commercial users are required to purchase a license from QIAGEN	1	0	1	1	https://www.hgmd.cf.ac.uk/ac/index.php	0	2016	18428754	The Human Gene Mutation Database (HGMD) and its exploitation in the study of mutational mechanisms	10.1002/0471250953.bi0113s12	0	0	0	0
R149	T121	1	HGMD	HGMD	1	1	1	1	1	0	0	0	0	0	0																0	0	1	0	Please note that this less up-to-date public version of our database is freely available only to registered users from academic institutions/non-profit organisations. All commercial users are required to purchase a license from QIAGEN	1	1	0	1	http://www.hgmd.cf.ac.uk/ac/index.php	https://www.qiagenbioinformatics.com/products/human-gene-mutation-database/	2017	28349240	The Human Gene Mutation Database: towards a comprehensive repository of inherited mutation data for medical research, genetic diagnosis and next-generation sequencing studies	10.1007/s00439-017-1779-6	0	0	0	0
R150	T121	2	HGMD	HGMD	1	1	1	1	1	0	0	0	0	0	0																0	0	1	0	Please note that this less up-to-date public version of our database is freely available only to registered users from academic institutions/non-profit organisations. All commercial users are required to purchase a license from QIAGEN	1	0	1	1	http://www.hgmd.cf.ac.uk/ac/index.php	0	2020	32596782	The Human Gene Mutation Database (HGMD¬Æ): optimizing its use in a clinical diagnostic or research setting	10.1007/s00439-020-02199-3	1	0	0	0
R151	T122	1	HMMvar	HMMvar	1	0	1	1	0	0	0	0	0	0	0																0	0	1	1	Freely distributed under the GNU General Public License (GPLv3).	1	1	0	1	https://bioinformatics.cs.vt.edu/zhanglab/software/HMMvar/	https://bioinformatics.cs.vt.edu/zhanglab/software/HMMvar/download.php	2015	26223264	Predicting the combined effect of multiple genetic variants	10.1186/s40246-015-0040-4	1	0	0	0
R152	T123	1	HOPE	HOPE	0	0	0	0	0	0	0	0	0	0	0																0	0	?	?	?	?	?	?	0	0	0	2005	16379534	HOPE: A homotopy optimization method for protein structure prediction	10.1089/cmb.2005.12.1275	1	0	0	0
R153	T124	2	Huatuo	Huatuo	1	0	0	0	0	0	0	0	1	0	0																0	0	1	1	MIT License	0	0	1	1	https://bis.zju.edu.cn/huatuo/index.html	https://github.com/ggjlab/huatuo	2023	37391400	An analytical framework for decoding cell type-specific genetic variation of gene regulation	10.1038/s41467-023-39538-7	1	0	0	0
R154	T125	1	Human Splicing Finder	Human Splicing Finder	0	0	0	0	0	0	0	1	0	0	0																0	0	1	0	HSF (Human Splicing Finder) is freely available for non-commercial users. Nevertheless it is not allowed to copy all or part of the database content without specific authorisation from us. If you are a commercial user please contact us to obtain a dedicated license.	1	1	1	1	http://www.umd.be/HSF3/	0	2009	19339519	Human Splicing Finder: An online bioinformatics tool to predict splicing signals	10.1093/nar/gkp215	1	0	0	0
R155	T126	2	HuVarBase	HuVarBase	0	1	1	1	0	1	1	0	0	0	0																0	0	1	0	It is meant to be used for non-clinical academic purposes only.	0	0	1	1	https://www.iitm.ac.in/bioinfo/huvarbase/index.php	0	2019	30703169	HuVarBase: A human variant database with comprehensive information at gene and protein levels	10.1371/journal.pone.0210475	1	0	0	0
R156	T127	2	iDeepDDG	iDeepDDG	1	0	1	0	0	1	0	0	0	0	0																0	0	1	0	The neural network is freely available to academic users at http://protein.org.cn/ddg.html.	1	0	1	1	http://protein.org.cn/ddg.html	0	2019	30759982	DeepDDG: Predicting the Stability Change of Protein Point Mutations Using Neural Networks	10.1021/acs.jcim.8b00697	1	0	0	0
R157	T128	1	IMHOTEP	IMHOTEP	1	0	1	0	0	1	0	0	0	0	0																0	0	?	?	?	1	1	0	1	https://www.uni-kiel.de/medinfo/cgi-bin/predictor/	0	2017	28180317	IMHOTEP-a composite score integrating popular tools for predicting the functional consequences of non-synonymous sequence variants	10.1093/nar/gkw886	1	0	0	0
R158	T129	2	ImmuneRegulation	ImmuneRegulation	1	0	0	0	0	0	0	0	1	0	0																0	0	1	1	Freely available	1	1	1	1	https://immuneregulation.mssm.edu/index.html	https://github.com/gumuslab-mssm/immuneRegulation	2019	31114925	ImmuneRegulation: a web-based tool for identifying human immune regulatory elements	10.1093/nar/gkz450	1	0	0	0
R159	T130	2	InMeRF	InMeRF	1	0	1	0	0	1	0	0	0	0	0																0	0	1	1	The InMeRF web service and the genome-wide InMeRF scores are openly available	1	0	1	1	https://www.med.nagoya-u.ac.jp/neurogenetics/InMeRF/index.html	0	2020	33543123	InMeRF: prediction of pathogenicity of missense variants by individual modeling for each amino acid substitution	10.1093/nargab/lqaa038	1	0	0	0
R160	T131	1	INPS-3D	INPS-3D	1	0	1	0	0	1	0	0	0	0	0																0	0	?	?	?	0	1	0	1	https://inpsmd.biocomp.unibo.it/inpsSuite/default/index	https://inpsmd.biocomp.unibo.it/inpsSuite/default/index3D	2015	25957347	INPS: Predicting the impact of non-synonymous variations on protein stability from sequence	10.1093/bioinformatics/btv291	0	0	0	0
R161	T131	1	INPS-3D	INPS-3D	1	0	1	0	0	1	0	0	0	0	0																0	0	?	?	?	1	1	0	1	https://inpsmd.biocomp.unibo.it/inpsSuite/default/index	https://inpsmd.biocomp.unibo.it/inpsSuite/default/index3D	2016	27153629	INPS-MD: A web server to predict stability of protein variants from sequence and structure	10.1093/bioinformatics/btw192	1	0	0	0
R162	T132	1	INSIGHT	INSIGHT	0	0	0	0	0	0	0	0	0	0	0																0	0	?	?	?	1	1	0	1	http://compgen.cshl.edu/INSIGHT/	http://compgen.cshl.edu/INSIGHT/	2014	24362816	Application of a 5-tiered scheme for standardized classification of 2,360 unique mismatch repair gene variants in the InSiGHT locus-specific database	10.1038/ng.2854	1	0	0	0
R163	T133	1	InterVar	InterVar	1	0	1	1	0	0	0	0	0	0	0																0	0	1	0	If you are an academic you may freely use this package on site or redistribute it for academic use as is. This does not include providing a WoLF PSORT prediction service over the internet. Academic citation would be highly appreciated.	1	1	0	1	https://github.com/WGLab/InterVar	https://github.com/WGLab/InterVar	2017	28132688	InterVar: Clinical Interpretation of Genetic Variants by the 2015 ACMG-AMP Guidelines	10.1016/j.ajhg.2017.01.004	1	0	0	0
R164	T134	2	IntSplice	IntSplice	1	0	0	0	0	0	0	0	0	0	0																0	0	1	?	?	1	0	1	1	https://www.med.nagoya-u.ac.jp/neurogenetics/IntSplice/index.html	0	2016	27009626	IntSplice: prediction of the splicing consequences of intronic single-nucleotide variations in the human genome	10.1038/jhg.2016.23	1	0	0	0
R165	T135	2	IntSplice2	IntSplice	1	0	1	0	0	0	0	1	0	0	0																0	0	1	?	?	1	0	1	1	https://www.med.nagoya-u.ac.jp/neurogenetics/IntSplice2/index.html	0	2021	34349788	IntSplice2: Prediction of the Splicing Effects of Intronic Single-Nucleotide Variants Using LightGBM Modeling	10.3389/fgene.2021.701076	1	0	0	0
R166	T136	1	is-rSNP	is-rSNP	1	0	0	0	0	0	0	0	0	0	0																0	0	?	?	?	?	?	?	0	www.genomics.csse.unimelb.edu.au/is-rSNP	0	2010	20823317	is-rSNP: A novel technique for in silico regulatory SNP detection	10.1093/bioinformatics/btq378	1	0	0	0
R167	T137	2	iSTABLE	iSTABLE	1	0	0	0	0	0	0	0	0	0	0																0	0	1	1	freely available	0	0	1	1	http://predictor.nchu.edu.tw/iStable/	0	2013	23369171	iStable: off-the-shelf predictor integration for predicting protein stability changes		1	0	0	0
R168	T138	2	iSTABLE 2.0	iSTABLE	1	0	1	0	0	1	0	0	0	0	0																0	0	?	?	?	1	1	1	1	http://ncblab.nchu.edu.tw/iStable2	0	2020	32226595	iStable 2.0: Predicting protein thermal stability changes by integrating various characteristic modules	10.1016/j.csbj.2020.02.021	1	0	0	0
R169	T139	2	iWhale	iWhale	0	0	1	0	0	0	0	0	0	0	0																0	0	1	1	iWhale code is freely available	0	1	0	1	https://github.com/alexcoppe/iWhale	https://github.com/alexcoppe/iWhale	2021	32436933	iWhale: a computational pipeline based on Docker and SCons for detection and annotation of somatic variants in cancer WES data	10.1093/bib/bbaa065	1	0	0	0
R170	T140	1	K-FOLD	K-FOLD	0	0	0	0	0	0	0	0	0	0	0																0	0	?	?	?	0	1	1	1	http://folding.biofold.org/k-fold/K-Fold.html	0	2007	17138584	K-Fold: A tool for the prediction of the protein folding kinetic order and rate	10.1093/bioinformatics/btl610	1	0	0	0
R171	T141	1	KD4i	KD4i	1	0	0	1	0	0	0	0	0	0	0																0	0	?	?	?	?	?	?	0	0	0	2014	24742296	A comprehensive study of small non-frameshift insertions/deletions in proteins and prediction of their phenotypic effects by a machine learning method (KD4i)	10.1186/1471-2105-15-111	1	0	0	0
R172	T142	1	KGGSeq	KGGSeq	1	0	0	0	0	0	0	0	0	0	0																0	0	1	0	This score is free for non-commercial use	1	1	0	1	http://grass.cgs.hku.hk/limx/kggseq/	http://grass.cgs.hku.hk/limx/kggseq/download.php	2013	23341771	Predicting Mendelian Disease-Causing Non-Synonymous Single Nucleotide Variants in Exome Sequencing Studies	10.1371/journal.pgen.1003143	0	0	0	0
R173	T142	1	KGGSeq	KGGSeq	1	0	1	1	0	1	1	0	0	0	0																0	0	1	0	This score is free for non-commercial use	1	1	0	1	http://grass.cgs.hku.hk/limx/kggseq/	http://grass.cgs.hku.hk/limx/kggseq/download.php	2016	27273672	Predicting regulatory variants with composite statistic	10.1093/bioinformatics/btw288	0	0	0	0
R174	T142	1	KGGSeq	KGGSeq	1	0	0	0	0	0	0	0	0	0	0																0	0	1	0	This score is free for non-commercial use	1	1	0	1	http://grass.cgs.hku.hk/limx/kggseq/	http://grass.cgs.hku.hk/limx/kggseq/download.php	2017	28302177	Cepip: Context-dependent epigenomic weighting for prioritization of regulatory variants and disease-associated genes	10.1186/s13059-017-1177-3	1	0	0	0
R175	T143	2	KMAC	KMAC	1	0	0	0	0	0	0	0	1	0	0																0	0	1	1	?	1	1	0	1	https://groups.csail.mit.edu/cgs/gem/kmac/	https://github.com/gifford-lab/GEM3	2018	29654070	A novel k-mer set memory (KSM) motif representation improves regulatory variant prediction	10.1101/gr.226852.117	1	0	0	0
R176	T144	2	LD-annot	LD-annot	1	0	1	0	0	0	0	0	0	0	0																0	0	1	1	GPL license	0	1	0	1	https://github.com/ArnaudDroitLab/LD-annot/tree/master	https://github.com/ArnaudDroitLab/LD-annot/tree/master	2019	31850063	LD-annot: A Bioinformatics Tool to Automatically Provide Candidate SNPs With Annotations for Genetically Linked Genes	10.3389/fgene.2019.01192	1	0	0	0
R177	T145	2	LDpred2-auto	LDpred2-auto	1	0	1	0	0	0	0	0	0	0	0																0	0	1	?	?	0	1	0	1	https://github.com/privefl/paper-infer/tree/main/code	https://github.com/privefl/paper-infer/tree/main/code	2023	37944514	Inferring disease architecture and predictive ability with LDpred2-auto	10.1016/j.ajhg.2023.10.010	1	0	0	0
R178	T146	2	LEAP	LEAP	1	0	0	0	0	1	0	0	0	0	0																0	0	?	?	?	?	?	?	0	0	0	2020	32176384	LEAP: Using machine learning to support variant classification in a clinical setting	10.1002/humu.24011	1	0	0	0
R179	T147	2	LINSIGHT	LINSIGHT	1	0	0	0	0	0	0	0	1	0	0																1	0	1	?	?	1	1	0	1	https://github.com/CshlSiepelLab/LINSIGHT/blob/master/README.md	https://github.com/CshlSiepelLab/LINSIGHT/blob/master/README.md	2017	28288115	Fast, scalable prediction of deleterious noncoding variants from functional and population genomic data	10.1038/ng.3810	1	0	0	0
R180	T148	2	LIST	LIST	1	0	1	0	0	1	0	0	0	0	0																0	0	1	0	This software is for academic not for profit research only. Not for commercial purposes.	0	1	0	1	https://github.com/NawarMalhis/LIST	https://github.com/NawarMalhis/LIST	2019	30952844	Improved measures for evolutionary conservation that exploit taxonomy distances	10.1038/s41467-019-09583-2	1	0	0	0
R181	T149	2	LIST-S2	LIST	1	0	1	0	0	1	0	0	0	0	0											1.0	LIST-S2	0.756	0.58	0.548	1	1	1	1	This software is free for all	1	1	1	1	https://list-s2.msl.ubc.ca/	0	2020	32352516	LIST-S2: taxonomy based sorting of deleterious missense mutations across species	10.1093/nar/gkaa288	1	0	0	0
R182	T150	2	LitVar	LitVar	1	0	1	0	0	0	0	0	0	0	0																0	0	1	1	LitVar is publicly available	1	0	1	1	https://www.ncbi.nlm.nih.gov/research/litvar2/	0	2018	29762787	LitVar: a semantic search engine for linking genomic variant data in PubMed and PMC	10.1093/nar/gky355	1	0	0	0
R183	T151	1	LocTree2	LocTree	0	0	0	0	0	0	0	0	0	0	0																0	0	1	0	FHCRC NONCOMMERCIAL LICENSE	1	1	1	1	https://rostlab.org/services/loctree3/	https://rostlab.org/services/loctree3/downloads	2012	22962467	LocTree2 predicts localization for all domains of life	10.1093/bioinformatics/bts390	1	0	0	0
R184	T152	1	LocTree3	LocTree	0	0	0	0	0	0	0	0	0	0	0																0	0	1	0	FHCRC NONCOMMERCIAL LICENSE	1	1	1	1	https://rostlab.org/services/loctree3/	https://rostlab.org/services/loctree3/downloads	2014	24848019	LocTree3 prediction of localization	10.1093/nar/gku396	1	0	0	0
R185	T153	1	LOFTEE	LOFTEE	0	0	1	1	0	1	0	1	0	0	0																0	0	1	1	Apache License, Version 2.0	1	0	0	1	https://github.com/konradjk/loftee	https://github.com/konradjk/loftee	2019	32461654	Variation across 141,456 human exomes and genomes reveals the spectrum of loss-of-function intolerance across human protein-coding genes	10.1101/531210	1	0	0	0
R186	T154	2	LRT	LRT	1	0	0	0	0	0	0	0	0	0	0											1.0	LRT	0.737	0.521	0.553	1	1	?	?	?	0	0	0	0	http://www.genetics.wustl.edu/jflab/	0	2009	19602639	Identification of deleterious mutations within three human genomes	10.1101/gr.092619.109	1	0	0	0
R187	T155	1	LS-SNP/PDB	LS-SNP/PDB	0	0	0	0	0	0	0	0	0	0	0																0	0	?	?	?	?	?	?	0	http://ls-snp.icm.jhu.edu/ls-snp-pdb	0	2009	19369493	LS-SNP/PDB: Annotated non-synonymous SNPs mapped to Protein Data Bank structures	10.1093/bioinformatics/btp242	1	0	0	0
R188	T156	1	LUMC LSDB	LUMC LSDB	0	1	0	1	0	1	1	0	0	0	0																0	0	1	1	LOVD became available under the open source license GPL and with the 1.1.0 release	1	1	1	1	https://www.lovd.nl/	0	2005	15977173	LOVD: Easy creation of a locus-specific sequence variation database using an "LSDB-in-a-Box" approach	10.1002/humu.20201	0	0	0	0
R189	T156	1	LUMC LSDB	LUMC LSDB	0	1	0	1	0	1	1	0	0	0	0																0	0	1	1	LOVD became available under the open source license GPL and with the 1.1.0 release	1	1	1	1	https://www.lovd.nl/	0	2011	21520333	LOVD v.2.0: The next generation in gene variant databases	10.1002/humu.21438	1	0	0	0
R190	T157	2	LYRUS	LYRUS	1	0	0	0	0	1	0	0	0	0	0																0	0	1	1	LYRUS is freely available	0	1	0	1	https://github.com/jiaying2508/LYRUS	https://github.com/jiaying2508/LYRUS	2022	35036922	LYRUS: a machine learning model for predicting the pathogenicity of missense variants	10.1093/bioadv/vbab045	1	0	0	0
R191	T158	2	M-CAP	M-CAP	1	0	0	0	0	0	0	0	0	0	0											1.0	M-CAP	0.774	0.573	0.575	1	1	1	1	Creative Commons Attribution-NonCommercial 4.0 International License	1	1	1	1	http://bejerano.stanford.edu/mcap/	https://bitbucket.org/bejerano/mcap_public/src/master/	2016	27776117	M-CAP eliminates a majority of variants of uncertain significance in clinical exomes at high sensitivity	10.1038/ng.3703	1	0	0	0
R192	T159	2	m6ASNP	m6ASNP	1	0	1	0	0	1	1	0	0	Genes targeting m6A modification sites	0																0	0	1	1	GPLv3	0	1	1	1	https://m6asnp.renlab.org	https://github.com/RenLabBioinformatics/m6ASNP	2018	29617790	m6ASNP: a tool for annotating genetic variants by m6A function	10.1093/gigascience/giy035	1	0	0	0
R193	T160	1	MAESTRO	MAESTRO	1	0	1	0	0	1	0	0	0	0	0																0	0	1	1	MAESTRO is free for non-commercial use. By using this software you accept the terms of the License Agreement. Please do not hesitate to contact us in case of any questions.	1	1	1	1	https://biwww.che.sbg.ac.at/?page_id=416	https://biwww.che.sbg.ac.at/?page_id=477	2015	25885774	MAESTRO--multi agent stability prediction upon point mutations	10.1186/s12859-015-0548-6	1	0	0	0
R194	T161	1	MAPP	MAPP	1	0	1	0	0	1	0	0	0	0	0																0	0	1	0	0	0	1	0	1	https://www.eastonelab.org/software	http://www4.ncsu.edu/~eastone2/software/MAPP.zip	2005	15965030	Physicochemical constraint violation by missense substitutions mediates impairment of protein function and disease severity	10.1101/gr.3804205	1	0	0	0
R195	T162	1	MAPPIN	MAPPIN	1	0	1	0	0	1	0	0	0	0	0																0	0	1	0	MAPPIN software can be used and modified freely for non-commercial purposes only. This work is licensed under the Creative Commons Attribution-NonCommercial 4.0 International License.	1	1	1	1	https://figshare.com/articles/MAPPIN_Method_for_Annotating_Predicting_Pathogenicity_and_mode_of_Inheritance_for_Nonsynonymous_variants/4639789	0	2017	28977528	MAPPIN: A method for annotating, predicting pathogenicity and mode of inheritance for nonsynonymous variants	10.1093/nar/gkx730	1	0	0	0
R196	T163	2	MARRVEL	MARRVEL	1	0	1	1	1	1	0	0	0	0	0																0	0	1	?	?	1	0	1	1	http://marrvel.org/	0	2019	31475990	Navigating MARRVEL, a Web-Based Tool that Integrates Human Genomics and Model Organism Genetics Information	10.3791/59542	1	0	0	0
R197	T164	2	MARV	MARV	1	0	1	0	0	2	0	0	0	0	0																0	0	1	1	BSD 3-Clause License	0	1	0	1	https://github.com/ImperialStatGen/MARV	https://github.com/ImperialStatGen/MARV	2017	28209135	MARV: a tool for genome-wide multi-phenotype analysis of rare variants	10.1186/s12859-017-1530-2	1	0	0	0
R198	T165	2	MaveDB	MaveDB	1	1	1	1	0	0	0	0	0	0	0																0	0	1	1	AGPLv3‚àö√§license	0	1	1	1	https://www.mavedb.org/#/	https://github.com/VariantEffect/mavedb-api	2019	31679514	MaveDB: an open-source platform to distribute and interpret data from multiplexed assays of variant effect	10.1186/s13059-019-1845-6	1	0	0	0
R199	T166	2	MAVERICK	MAVERICK	1	0	1	1	0	0	0	0	0	0	0																0	0	1	1	MIT License	0	1	0	1	https://github.com/ZuchnerLab/Maverick	https://github.com/ZuchnerLab/Maverick	2023	37443090	Deep structured learning for variant prioritization in Mendelian diseases	10.1038/s41467-023-39306-7	1	0	0	0
R200	T167	1	MaxEnt	MaxEnt	0	0	0	0	0	0	0	1	0	0	0																0	0	1	1	Feel free to modify the perl scripts for your own purposes, but please cite	1	1	0	1	http://genes.mit.edu/burgelab/maxent/	http://genes.mit.edu/burgelab/maxent/download/	2004	15285897	Maximum entropy modeling of short sequence motifs with applications to RNA splicing signals	10.1089/1066527041410418	1	0	0	0
R201	T168	2	mCSM	mCSM	1	0	0	0	0	1	0	0	0	0	0																0	0	?	?	?	0	0	1	0	http://structure.bioc.cam.ac.uk/mcsm	0	2014	24281696	mCSM: predicting the effects of mutations in proteins using graph-based signatures	10.1093/bioinformatics/btt691	1	0	0	0
R202	T169	1	MetaLR	MetaLR MetaSVM	1	0	1	0	0	1	1	1	0	0	0											1.0	MetaLR	0.798	0.629	0.578	1	1	1	0	ANNOVAR is freely available to personal, academic and non-profit use only. You cannot redistribute ANNOVAR to other users including lab members. No liability for software usage is assumed.	1	1	1	0	http://wglab.org/software/9-annovar	0	2015	25552646	Comparison and integration of deleteriousness prediction methods for nonsynonymous SNVs in whole exome sequencing studies	10.1093/hmg/ddu733	1	0	0	0
R202	T170	1	MetaSVM	MetaLR MetaSVM	1	0	1	0	0	1	1	1	0	0	0											1.0	MetaSVM	0.813	0.637	0.531	1	1	1	0	ANNOVAR is freely available to personal, academic and non-profit use only. You cannot redistribute ANNOVAR to other users including lab members. No liability for software usage is assumed.	1	1	1	0	http://wglab.org/software/9-annovar	0	2015	25552646	Comparison and integration of deleteriousness prediction methods for nonsynonymous SNVs in whole exome sequencing studies	10.1093/hmg/ddu733	1	0	0	0
R203	T171	2	MetaRNN	MetaRNN	1	0	0	0	0	0	0	0	0	0	0											1.0	MetaRNN/Liu	0.919	0.771	0.697	1	1	1	0	Freely available	1	1	1	1	http://www.liulab.science/metarnn.html	https://github.com/Chang-Li2019/MetaRNN	2022	36209109	MetaRNN: differentiating rare pathogenic and rare benign missense SNVs and InDels using deep learning	10.1186/s13073-022-01120-z	1	0	0	0
R204	T172	2	MISCAST	MISCAST	1	0	0	0	0	1	0	0	0	0	0																0	0	1	1	?	1	0	1	1	https://miscast.broadinstitute.org/	0	2020	32402084	MISCAST: MIssense variant to protein StruCture Analysis web SuiTe	10.1093/nar/gkaa361	1	0	0	0
R205	T173	2	MISTIC	MISTIC	1	0	1	1	0	1	0	0	0	0	0											1.0	MISTIC/Poch	0.855	0.72	0.566	0	0	1	0	MISTIC scores are freely available for all non-commercial applications. For a commercial application, please contact us.	1	1	0	1	http://lbgi.fr/mistic/	http://lbgi.fr/mistic/download	2020	32735577	MISTIC: A prediction tool to reveal disease-relevant deleterious missense variants	10.1371/journal.pone.0236962	1	0	0	0
R206	T174	2	Mitomap	Mitomap	1	1	1	1	0	0	0	0	0	0	0																0	0	1	1	Creative Commons Attribution 3.0 License	0	0	1	1	https://mitomap.org/foswiki/bin/view/MITOMAP/WebHome	0	2013	25489354	mtDNA Variation and Analysis Using Mitomap and Mitomaster	10.1002/0471250953.bi0123s44	1	0	0	0
R207	T175	2	MitoTrace	MitoTrace	1	0	0	0	0	1	0	0	0	Mitochondrial variation specific	0																0	0	1	?	?	0	1	0	1	https://github.com/lkmklsmn/MitoTrace/tree/master	https://github.com/lkmklsmn/MitoTrace/tree/master	2023	37372402	MitoTrace: A Computational Framework for Analyzing Mitochondrial Variation in Single-Cell RNA Sequencing Data	10.3390/genes14061222	1	0	0	0
R208	T176	1	MMSplice	MMSplice	1	0	1	1	0	0	0	1	0	0	0																0	0	1	1	MIT License	0	1	0	1	https://github.com/gagneurlab/MMSplice	https://github.com/gagneurlab/MMSplice	2019	30823901	MMSplice: modular modeling improves the predictions of genetic variant effects on splicing	10.1186/s13059-019-1653-z	1	0	0	0
R209	T177	2	MPTherm-Pred	MPTherm-Pred	1	0	0	0	0	1	0	0	0	0	0																0	0	1	1	Freely available	1	0	1	1	https://web.iitm.ac.in/bioinfo2/mpthermpred/index.html	0	2021	32920050	MPTherm-pred: Analysis and Prediction of Thermal Stability Changes upon Mutations in Transmembrane Proteins	10.1016/j.jmb.2020.09.005	1	0	0	0
R210	T178	2	MU3DSP	MU3DSP	1	0	1	0	0	0	0	0	0	0	0																0	0	1	?	?	0	1	0	1	https://github.com/hurraygong/MU3DSP	https://github.com/hurraygong/MU3DSP	2023	36582438	Prediction of protein stability changes upon single-point variant using 3D structure profile	10.1016/j.csbj.2022.12.008	1	0	0	0
R211	T179	1	MultiMutate	MultiMutate	1	0	1	0	0	1	0	0	0	0	0																0	0	?	?	?	1	1	0	1	http://www.math.wsu.edu/math/faculty/bkrishna/DT/Mutate/	http://www.math.wsu.edu/math/faculty/bkrishna/DT/Mutate/	2007	17921497	Four-body scoring function for mutagenesis	10.1093/bioinformatics/btm481	1	0	0	0
R212	T180	1	Mupro	Mupro	1	0	1	0	0	1	0	0	0	0	0																0	0	1	0	All software and related material contained herein can be downloaded freely for academic, non-commercial, research use only.	1	1	1	1	http://mupro.proteomics.ics.uci.edu/	http://download.igb.uci.edu/	2006	16372356	Prediction of protein stability changes for single-site mutations using support vector machines	10.1002/prot.20810	1	0	0	0
R213	T181	1	MuSiC	MuSiC	0	0	0	0	0	0	0	0	0	0	0																0	0	1	1	MuSiC is released under the Lesser GNU Public License (LGPL) version 3. See the associated LICENSE file in this distribution.	0	1	0	1	http://gmt.genome.wustl.edu/packages/genome-music/	http://gmt.genome.wustl.edu/packages/genome-music/install.html	2012	22759861	MuSiC: Identifying mutational significance in cancer genomes	10.1101/gr.134635.111	1	0	0	0
R214	T182	1	MuStab	MuStab	1	0	1	0	0	0	0	0	0	0	0																0	0	?	?	?	?	?	1	1	http://bioinfo.ggc.org/mustab/	0	2010	21047386	Sequence feature-based prediction of protein stability changes upon amino acid substitutions	10.1186/1471-2164-11-s2-s5	1	0	0	0
R215	T183	2	MutaBind	MutaBind	1	0	0	0	0	0	0	0	0	0	0																0	0	1	0	?	1	0	1	1	http://www.ncbi.nlm.nih.gov/projects/mutabind/	0	2016	27150810	MutaBind estimates and interprets the effects of sequence variants on protein-protein interactions	10.1093/nar/gkw374	1	0	0	0
R216	T184	2	MutaBind2	MutaBind	1	0	1	0	0	1	0	0	0	0	0																0	0	?	?	?	1	0	1	1	https://mutabind.org/v2	0	2020	32169820	MutaBind2: Predicting the Impacts of Single and Multiple Mutations on Protein-Protein Interactions	10.1016/j.isci.2020.100939	1	0	0	0
R217	T185	1	MutationAssessor	MutationAssessor	1	0	0	0	0	0	0	0	0	0	0																0	0	1	0	For academic use only	0	1	1	1	http://mutationassessor.org/r3/	0	2007	17976239	Determinants of protein function revealed by combinatorial entropy optimization	10.1186/gb-2007-8-11-r232	0	0	0	0
R218	T185	1	MutationAssessor	MutationAssessor	1	0	1	0	0	1	0	0	0	0	0											1.0	MutationAssessor	0.844	0.674	0.568	1	1	1	0	For academic use only	0	1	1	1	http://mutationassessor.org/r3/	0	2011	21727090	Predicting the functional impact of protein mutations: Application to cancer genomics	10.1093/nar/gkr407	1	0	0	0
R219	T186	1	MutationTaster1	MutationTaster	1	0	1	1	0	1	1	1	0	0	0											1.0	MutationTaster	0.757	0.522	0.562	0	0	?	?	?	1	1	1	0	http://www.mutationtaster.org/	0	2010	20676075	MutationTaster evaluates disease-causing potential of sequence alterations	10.1038/nmeth0810-575	1	0	0	0
R220	T187	1	MutationTaster2	MutationTaster	1	0	1	1	0	1	1	1	0	0	0																1	1	?	?	?	1	1	1	1	http://www.mutationtaster.org/	0	2014	24681721	Mutationtaster2: Mutation prediction for the deep-sequencing age	10.1038/nmeth.2890	1	0	0	0
R221	T188	2	MutationTaster2021	MutationTaster	1	0	1	1	0	1	0	1	0	0	0																0	0	1	1	MutationTaster2021 is freely available	0	0	1	1	https://www.genecascade.org/MutationTaster2021/	0	2021	33893808	MutationTaster2021	10.1093/nar/gkab266	1	0	0	0
R222	T189	2	MutHTP	MutHTP	0	1	0	1	0	1	0	0	0	0	0																0	0	1	1	Publicly available	1	0	1	1	https://www.iitm.ac.in/bioinfo/MutHTP/index.php	0	2018	29401218	MutHTP: mutations in human transmembrane proteins	10.1093/bioinformatics/bty054	1	0	0	0
R223	T190	1	MutPred1	MutPred	1	0	0	0	0	0	0	0	0	0	0											1.0	MutPred	0.86	0.667	0.622	1	1	1	0	Will be used solely for non-commercial research purposes, will not be copied, except for internal use, and will not be disclosed or distributed to others without the written consent of IU	1	1	1	0	http://mutpred1.mutdb.org/	http://mutpred.mutdb.org/#dload	2009	19734154	Automated inference of molecular mechanisms of disease from amino acid substitutions	10.1093/bioinformatics/btp528	1	0	0	0
R224	T191	1	MutPred Splice	MutPred	1	0	1	0	0	0	0	1	0	0	0																0	0	?	?	?	1	1	1	1	http://www.mutdb.org/mutpredsplice/about.htm	http://www.mutdb.org/mutpredsplice/download.htm	2014	24451234	MutPred Splice: Machine learning-based prediction of exonic variants that disrupt splicing	10.1186/gb-2014-15-1-r19	1	0	0	0
R225	T192	1	MutPred-LOF	MutPred	1	0	0	0	0	0	0	0	0	0	0																0	0	1	0	Will be used solely for non-commercial research purposes, will not be copied, except for internal use, and will not be disclosed or distributed to others without the written consent of IU	1	1	1	1	https://www.cs.indiana.edu/~predrag/mutpredlof.htm	https://www.cs.indiana.edu/~predrag/mutpredlof.htm	2017	28882004	When loss-of-function is loss of function: Assessing mutational signatures and impact of loss-of-function genetic variants	10.1093/bioinformatics/btx272	1	0	0	0
R226	T193	2	MutPred-Indel	MutPred	1	0	0	1	0	0	0	0	0	0	0																0	0	1	0	Will be used solely for non-commercial research purposes, will not be copied, except for internal use, and will not be disclosed or distributed to others without the written consent of IU	1	1	1	1	http://mutpred2.mutdb.org/mutpredindel/index.html#dload	0	2019	31199787	Pathogenicity and functional impact of non-frameshifting insertion/deletion variation in the human genome	10.1371/journal.pcbi.1007112	1	0	0	0
R227	T194	1	MutPred2	MutPred	1	0	1	0	0	1	0	0	0	0	0	1.0	1.0	-	0.01	0.197	0.391	0.737	0.829	0.932	-	1.0	MutPred2	0.871	0.697	0.608	0	0	1	0	Will be used solely for non-commercial research purposes, will not be copied, except for internal use, and will not be disclosed or distributed to others without the written consent of IU	1	1	0	1	http://mutpred.mutdb.org/	http://mutpred.mutdb.org/#dload	2020	33219223	MutPred2: inferring the molecular and phenotypic impact of amino acid	10.1101/134981	1	0	0	0
R228	T195	1	MutSigCV	MutSigCV	1	0	1	0	0	0	0	0	0	0	0																0	0	1	0	License and login required from broad institute	0	1	0	1	https://software.broadinstitute.org/cancer/cga/mutsig	https://software.broadinstitute.org/cancer/cga/mutsig_download	2013	23770567	Mutational heterogeneity in cancer and the search for new cancer-associated genes	10.1038/nature12213	1	0	0	0
R229	T196	1	MuX-48 & MuX-S	MuX-48 & MuX-S	0	0	0	0	0	0	0	0	0	0	0																0	0	?	?	?	?	?	?	0	0	0	2009	19054789	Robust prediction of mutation-induced protein stability change by property encoding of amino acids	10.1093/protein/gzn063	1	0	0	0
R230	T197	2	MVP	MVP	1	0	0	0	0	1	0	0	0	0	0											1.0	MVP	0.842	0.659	0.589	1	1	1	?	?	1	1	0	1	https://github.com/ShenLab/missense	https://github.com/ShenLab/missense	2021	33479230	MVP predicts the pathogenicity of missense variants by deep learning	10.1038/s41467-020-20847-0	1	0	0	0
R231	T198	2	mvPPT	mvPPT	1	0	1	0	0	1	0	0	0	0	0																0	0	1	1	MIT License	1	0	1	1	http://www.mvppt.club/	https://github.com/tongshiyuan/mvPPT	2022	35940520	mvPPT: A highly efficient and sensitive pathogenicity prediction tool for missense variants	10.1016/j.gpb.2022.07.005	1	0	0	0
R232	T199	2	nanotatoR	nanotatoR	1	0	0	1	1	0	0	0	0	0	0																0	0	1	0	License: Modified BSD 3 (Berkley Software Distribution version 3)	1	1	0	1	https://github.com/VilainLab/nanotatoR/blob/master/LICENSE	https://github.com/VilainLab/nanotatoR/blob/master/LICENSE	2021	33407088	nanotatoR: a tool for enhanced annotation of genomic structural variants	10.1186/s12864-020-07182-w	1	0	0	0
R233	T200	2	ncER	ncER	1	0	0	0	0	0	0	0	1	0	0																0	0	1	?	?	1	1	0	0	https://www.ai-omni.com/	https://github.com/TelentiLab/ncER_datasets/tree/master	2019	31748530	Ranking of non-coding pathogenic variants and putative essential regions of the human genome	10.1038/s41467-019-13212-3	1	0	0	0
R234	T201	1	NeEMO	NeEMO	0	0	1	0	0	1	0	0	0	0	0																0	0	?	?	?	0	0	1	1	http://protein.bio.unipd.it/neemo/	0	2014	25057121	NeEMO: A method using residue interaction networks to improve prediction of protein stability upon mutation	10.1186/1471-2164-15-s4-s7	1	0	0	0
R235	T202	1	NETdiseaseSNP	NETdiseaseSNP	1	0	1	0	0	1	0	0	0	0	0																0	0	1	0	The access to all the servers is free and unlimited for all academic users. For other users the access is also free but limited (see the details of the access policy).	1	1	1	1	http://www.cbs.dtu.dk/services/NetDiseaseSNP/	0	2013	23935863	Prediction of Disease Causing Non-Synonymous SNPs by the Artificial Neural Network Predictor NetDiseaseSNP	10.1371/journal.pone.0068370	1	0	0	0
R236	T203	2	NGS4THAL	NGS4THAL	1	0	1	1	1	0	0	0	0	Specific to variants for thalassemia and other hemoglobinopathies	0																0	0	1	1	GNU GPL v3.	0	1	0	1	https://github.com/JavenCao/Realign_BAM	https://github.com/JavenCao/Realign_BAM	2022	35868510	NGS4THAL, a One-Stop Molecular Diagnosis and Carrier Screening Tool for Thalassemia and Other Hemoglobinopathies by Next-Generation Sequencing	10.1016/j.jmoldx.2022.06.006	1	0	0	0
R237	T204	1	nsSNPAnalyzer	nsSNPAnalyzer	1	0	1	0	0	1	0	0	0	0	0																0	0	1	0	For non-commercial research use	1	1	1	1	http://snpanalyzer.uthsc.edu/	http://snpanalyzer.uthsc.edu/download/	2005	15980516	nsSNPAnalyzer: Identifying disease-associated nonsynonymous single nucleotide polymorphisms	10.1093/nar/gki372	1	0	0	0
R238	T205	2	OLIDA	OLIDA	1	1	1	1	1	1	0	1	0	0	0																0	0	1	0	Creative Commons Attribution-NonCommercial 4.0 International License	1	0	1	1	https://olida.ibsquare.be/	0	2022	35411390	Scaling up oligogenic diseases research with OLIDA: the Oligogenic Diseases Database	10.1093/database/baac023	1	0	0	0
R239	T206	1	OMIM	OMIM	1	1	0	0	0	1	1	0	1	0	0																0	0	1	0	OMIM data are for research and educational use only.	1	1	1	1	https://www.omim.org/	0	2000	10612823	Online Mendelian Inheritance in Man (OMIM)	10.1002/(SICI)1098-1004(200001)15:1<57::AID-HUMU12>3.0.CO;2-G	1	0	0	0
R240	T207	1	OncodriveCLUST	OncodriveCLUST	0	0	0	0	0	0	0	0	0	0	0																0	0	1	1	Documentation reproduced from package maftools, version 0.99.30, License: MIT + file LICENSE	0	1	0	1	http://bg.upf.edu/group/projects/oncodrive-clust.php	http://bg.upf.edu/group/projects/oncodrive-clust.php	2013	23884480	OncodriveCLUST: Exploiting the positional clustering of somatic mutations to identify cancer genes	10.1093/bioinformatics/btt395	1	0	0	0
R241	T208	2	OncoKB	OncoKB	0	1	2	1	0	1	0	0	0	0	0																0	0	1	0	You may view the Content solely for your own personal reference or use for research in an academic setting, provided that all academic research use of the Content must credit OncoKB‚àö¬¢¬¨√ë¬¨¬¢ as the source of the Content and reference these Terms of Use	1	0	1	1	http://oncokb.org	0	2017	28890946	OncoKB: A Precision Oncology Knowledge Base	10.1200/PO.17.00011	1	0	0	0
R242	T209	1	PAGE	PAGE	0	0	0	0	0	0	0	0	0	0	0																0	0	?	?	?	?	?	?	0	0	Upon request	2005	16195556	Prediction of aggregation rate and aggregation-prone segments in polypeptide sequences	10.1110/ps.051471205	1	0	0	0
R243	T210	1	Panther	Panther	0	0	0	0	0	0	0	0	0	0	0																0	0	1	1	GNU General Public License Version 2	1	1	1	1	http://pantherdb.org/tools/csnpScoreForm.jsp	http://pantherdb.org/downloads/index.jsp	2017	27899595	PANTHER version 11: Expanded annotation data from Gene Ontology and Reactome pathways, and data analysis tool enhancements	10.1093/nar/gkw1138	1	0	0	0
R244	T211	1	PantherPSEP	PantherPSEP	0	0	0	0	0	0	0	0	0	0	0																0	0	1	1	GNU General Public License Version 2	1	1	1	1	http://pantherdb.org/tools/csnpScoreForm.jsp	http://pantherdb.org/downloads/index.jsp	2016	27193693	PANTHER-PSEP: Predicting disease-causing genetic variants using position-specific evolutionary preservation	10.1093/bioinformatics/btw222	1	0	0	0
R245	T212	1	Parepro	Parepro	1	0	1	0	0	1	0	0	0	0	0																0	0	1	1	MIT license	1	1	0	1	http://www.mobioinfor.cn/parepro/index.htm	http://www.mobioinfor.cn/parepro/download.htm	2007	18005451	Predicting the phenotypic effects of non-synonymous single nucleotide polymorphisms based on support vector machines	10.1186/1471-2105-8-450	1	0	0	0
R246	T213	2	PASTA	PASTA	0	0	0	0	0	0	0	0	0	0	0																0	0	1	1	Freely available	0	1	1	1	http://protein.cribi.unipd.it/pasta/	http://protein.cribi.unipd.it/pasta/	2007	17720750	The PASTA server for protein aggregation prediction	10.1093/protein/gzm042	1	0	0	0
R247	T214	1	PASTA2	PASTA	0	0	0	0	0	0	0	0	0	0	0																0	0	1	1	PASTA2 is distributed as a GNU/Linux command-line 64bit executable. The downloadable package contains the program, documentation, and sample data. Source code is available upon request.	1	1	1	1	http://protein.bio.unipd.it/pasta2/	http://protein.bio.unipd.it/pasta2/	2014	24848016	PASTA 2.0: An improved server for protein aggregation prediction	10.1093/nar/gku399	1	0	0	0
R248	T215	2	PathoMAN	PathoMAN	1	0	1	1	0	1	1	1	0	0	0																0	0	1	1	?	0	0	1	1	https://pathoman.mskcc.org/	0	2019	30787465	Toward automation of germline variant curation in clinical cancer genetics	10.1038/s41436-019-0463-8	1	0	0	0
R249	T216	2	PedMiner	PedMiner	0	0	1	0	0	2	0	0	0	0	0																0	0	1	1	The web server is implemented in PHP‚àö¬¢¬¨√Ñ¬¨√¢+‚àö¬¢¬¨√Ñ¬¨√¢Python + R and is online available to all users for free	1	0	1	1	https://mcg.ustc.edu.cn/bsc/pedminer/	0	2021	32393981	PedMiner: a tool for linkage analysis-based identification of disease-associated variants using family based whole-exome sequencing data	10.1093/bib/bbaa077	1	0	0	0
R250	T217	1	Personal Genome Project	Personal Genome Project	0	1	0	0	0	0	0	0	0	0	0																0	0	?	?	Articipants are invited to publicly share their genomic and trait data in an integrated, publicly-accessible format using a CC0 waiver or equivalent public domain license.	1	1	0	1	https://www.personalgenomes.org/us	https://my.pgp-hms.org/public_genetic_data	2015	26522470	Privacy risks from genomic data-sharing beacons	10.1016/j.ajhg.2015.09.010	1	0	0	0
R251	T218	2	PHACT	PHACT	1	0	1	0	0	1	0	0	0	0	0																0	0	?	?	?	0	1	0	1	https://github.com/CompGenomeLab/PHACT	https://github.com/CompGenomeLab/PHACT	2022	35639618	PHACT: Phylogeny-Aware Computing of Tolerance for Missense Mutations	10.1093/molbev/msac114	1	0	0	0
R252	T219	2	PHACTboost	PHACT	1	0	1	0	0	1	0	0	0	0	0																0	0	?	?	?	0	1	0	1	https://github.com/CompGenomeLab/PHACTboost	https://github.com/CompGenomeLab/PHACTboost	2024	38934805	PHACTboost: A Phylogeny-Aware Pathogenicity Predictor for Missense Mutations via Boosting	10.1093/molbev/msae136	1	0	0	0
R253	T220	1	PharmGKB	PharmGKB	1	1	1	0	0	1	1	0	0	0	0																0	0	1	0	Use the data for research purposes and not with any intent to offer all or any part of the data for sale as a commercial item	1	1	1	1	https://www.pharmgkb.org/	0	2013	23824865	PharmGKB: The pharmacogenomics knowledge base	10.1007/978-1-62703-435-7_20	1	0	0	0
R254	T221	2	PharmVIP	PharmVIP	1	0	1	1	0	1	0	0	0	0	0																0	0	1	?	?	0	0	1	1	https://pharmvip.nbt.or.th/index	https://github.com/NBT-GeTH	2021	34834582	PharmVIP: A Web-Based Tool for Pharmacogenomic Variant Analysis and Interpretation	10.3390/jpm11111230	1	0	0	0
R255	T222	1	phastCons	phastCons	0	0	0	0	0	0	0	0	0	0	0											1.0	phastCons100way_vertebrate	0.674	0.508	0.552	1	1	1	1	PHAST makes use of PCRE, an open-source library that supports perl-like regular expressions. Redistribution of PCRE along with PHAST is permitted under the terms of PCRE's license.	0	1	0	1	http://compgen.cshl.edu/phast/	https://github.com/CshlSiepelLab/phast	2005	16024819	Evolutionarily conserved elements in vertebrate, insect, worm, and yeast genomes	10.1101/gr.3715005	1	0	0	0
R256	T223	1	PhD-SNP	PhD-SNP	1	0	1	0	0	1	0	0	0	0	0																0	0	?	?	?	0	1	1	1	http://snps.biofold.org/phd-snp/phd-snp.html	http://snps.biofold.org/phd-snp/pages/PhD-SNP_Down.html	2005	16204125	Predicting protein stability changes from sequences using support vector machines	10.1093/bioinformatics/bti1109	0	0	0	0
R257	T223	1	PhD-SNP	PhD-SNP	1	0	1	0	0	1	0	0	0	0	0																0	0	?	?	?	0	1	1	1	http://snps.biofold.org/phd-snp/phd-snp.html	http://snps.biofold.org/phd-snp/pages/PhD-SNP_Down.html	2006	16895930	Predicting the insurgence of human genetic diseases associated to single point protein mutations with support vector machines and evolutionary information	10.1093/bioinformatics/btl423	1	0	0	0
R258	T224	2	PhD-SNPg	PhD-SNP	1	0	1	1	0	0	0	0	0	0	0																0	0	1	1	The PhD-SNPg server is freely available on the Internet	0	1	1	1	https://snps.biofold.org/phd-snpg/index.html#	https://github.com/biofold/PhD-SNPg/tree/master	2023	37246737	PhD-SNPg: updating a webserver and lightweight tool for scoring nucleotide variants	10.1093/nar/gkad455	1	0	0	0
R259	T225	1	Phen-Gen	Phen-Gen	0	0	0	0	0	0	0	0	0	0	0																0	0	1	1	Our standalone (Version 1.0) is available under the GNU General Public License.	0	1	0	1	http://phen-gen.org/	https://github.com/pkuerten/phen-gen.git	2014	25086502	Phen-gen: Combining phenotype and genotype to analyze rare disorders	10.1038/nmeth.3046	1	0	0	0
R260	T226	2	PhenGenVar	PhenGenVar	1	0	1	1	0	2	0	0	0	0	0																0	0	?	?	?	1	1	0	1	http://dblab.hallym.ac.kr/PhenGenVar/	http://dblab.hallym.ac.kr/PhenGenVar/download.html	2022	35743744	PhenGenVar: A User-Friendly Genetic Variant Detection and Visualization Tool for Precision Medicine	10.3390/jpm12060959	1	0	0	0
R261	T227	2	PhenoScanner	PhenoScanner	0	0	0	0	0	0	0	0	0	0	0																0	0	1	1	PhenoScanner imposes no restrictions on access to, or use of, the data provided and the software used to present it. The data generated by members of the project are available without restriction.	1	1	1	1	www.phenoscanner.medschl.cam.ac.uk	http://www.phenoscanner.medschl.cam.ac.uk/tools/	2016	27318201	PhenoScanner: a database of human genotype-phenotype associations	10.1093/bioinformatics/btw373	1	0	0	0
R262	T228	2	PhenoScanner V2	PhenoScanner	0	1	1	0	0	2	0	0	0	0	0																0	0	1	1	PhenoScanner imposes no restrictions on access to, or use of, the data provided and the software used to present it. The data generated by members of the project are available without restriction.	1	1	1	1	http://www.phenoscanner.medschl.cam.ac.uk/	http://www.phenoscanner.medschl.cam.ac.uk/tools/	2019	31233103	PhenoScanner V2: an expanded tool for searching human genotype-phenotype associations	10.1093/bioinformatics/btz469	1	0	0	0
R263	T229	1	phyloP	phyloP	1	0	0	0	0	0	0	0	0	0	0	1.0	1.0	-	-	0.021	1.879	7.367	9.741	-	-	1.0	phyloP100way_vertebrate	0.76	0.539	0.543	1	1	?	?	?	1	1	0	1	http://compgen.cshl.edu/phast/help-pages/phyloP.txt	https://github.com/CshlSiepelLab/phast	2010	19858363	Detection of nonneutral substitution rates on mammalian phylogenies	10.1101/gr.097857.109	1	0	0	0
R264	T230	2	PirePred	PirePred	1	0	1	0	0	1	0	0	0	0	0																0	0	1	1	The server is freely accessible	0	0	1	1	https://pirepred.bifi.es/	0	2022	35143952	PirePred: An Accurate Online Consensus Tool to Interpret Newborn Screening-Related Genetic Variants in Structural Context	10.1016/j.jmoldx.2022.01.005	1	0	0	0
R265	T231	1	PMUT	PMUT	1	0	1	0	0	1	0	0	0	0	0																0	0	?	?	?	0	1	1	1	http://mmb.pcb.ub.es/PMut/	http://mmb.pcb.ub.es/PMut/pymut	2005	15879453	PMUT: A web-based tool for the annotation of pathological mutations on proteins	10.1093/bioinformatics/bti486	0	0	0	0
R266	T231	1	PMUT	PMUT	1	0	1	0	0	1	0	0	0	0	0																0	0	?	?	?	0	1	1	1	http://mmb.pcb.ub.es/PMut/	http://mmb.pcb.ub.es/PMut/pymut	2017	28453649	PMut: A web-based tool for the annotation of pathological variants on proteins, 2017 update	10.1093/nar/gkx313	1	0	0	0
R267	T232	1	PolyPhen 1	PolyPhen	1	0	0	0	0	0	0	0	0	0	0																0	0	1	0	The software provided herein is free for academic instruction and research use only. Commercial licenses are available to legal entities, including companies and organizations (both for-profit and non-profit), requiring the software for general commercial use.	1	1	1	1	http://genetics.bwh.harvard.edu/pph2/	http://genetics.bwh.harvard.edu/pph2/dokuwiki/downloads	2002	12202775	Human non-synonymous SNPs: server and survey	10.1093/nar/gkf493	0	0	0	0
R268	T233	1	PolyPhen 2	PolyPhen	1	0	0	0	0	0	0	0	0	0	0	1.0	1.0	-	-	0.009	0.113	0.978	0.999	-	-	1.0	PolyPhen2_HVAR	0.835	0.612	0.609	1	0	1	0	The software provided herein is free for academic instruction and research use only. Commercial licenses are available to legal entities, including companies and organizations (both for-profit and non-profit), requiring the software for general commercial use.	1	1	1	1	http://genetics.bwh.harvard.edu/pph2/	http://genetics.bwh.harvard.edu/pph2/dokuwiki/downloads	2010	20354512	A method and server for predicting damaging missense mutations	10.1038/nmeth0410-248	1	0	0	0
R269	T232	1	PolyPhen 1	PolyPhen	1	0	1	0	0	1	0	0	0	0	0																0	0	1	0	The software provided herein is free for academic instruction and research use only. Commercial licenses are available to legal entities, including companies and organizations (both for-profit and non-profit), requiring the software for general commercial use.	1	1	1	1	http://genetics.bwh.harvard.edu/pph2/	http://genetics.bwh.harvard.edu/pph2/dokuwiki/downloads	2013	23315928	Predicting functional effect of human missense mutations using PolyPhen-2	10.1002/0471142905.hg0720s76	1	0	0	0
R270	T234	1	PON-P	PON	1	0	0	0	0	0	0	0	0	0	0																0	0	1	0	This non-profit server, its associated data and services are for research purposes only.	1	1	1	1	http://structure.bmc.lu.se/PON-P2/	0	2012	22505138	PON-P: Integrated predictor for pathogenicity of missense variants	10.1002/humu.22102	1	0	0	0
R271	T235	1	PON_Diso	PON	1	0	1	0	0	1	0	0	0	0	0																0	0	1	0	This non-profit server, its associated data and services are for research purposes only.	1	1	1	1	http://structure.bmc.lu.se/PON-Diso/	0	2014	24753228	Performance of Protein Disorder Prediction Programs on Amino Acid Substitutions	10.1002/humu.22564	1	0	0	0
R272	T236	1	PON-P2	PON	1	0	1	0	0	1	0	0	0	0	0																0	0	1	0	This non-profit server, its associated data and services are for research purposes only.	1	1	1	1	http://structure.bmc.lu.se/PON-P2/	0	2015	25647319	PON-P2: Prediction method for fast and reliable identification of harmful variants	10.1371/journal.pone.0117380	1	0	0	0
R273	T237	1	PON_mt_tRNA	PON	1	0	0	0	0	0	0	0	0	mitochondrial tRNA	0																0	0	1	0	This non-profit server, its associated data and services are for research purposes only.	1	1	0	1	http://structure.bmc.lu.se/PON-mt-tRNA/	http://structure.bmc.lu.se/PON-mt-tRNA/about.html/	2016	26843426	PON-mt-tRNA: A multifactorial probability-based method for classification of mitochondrial tRNA variations	10.1093/nar/gkw046	1	0	0	0
R274	T238	1	PopMuSic	PopMuSic	1	0	1	0	0	0	0	0	0	0	0																0	0	1	0	The Platform is available solely for a non-commercial use.	0	1	1	1	http://babylone.ulb.ac.be/popmusic	http://babylone.ulb.ac.be/popmusic	2011	21569468	PoPMuSiC 2.1: A web server for the estimation of protein stability changes upon mutation and sequence optimality	10.1186/1471-2105-12-151	1	0	0	0
R275	T239	2	PoStaL	PoStaL	1	0	0	0	0	1	0	0	0	0	0																0	0	1	1	?	1	1	0	1	https://github.com/a-tkt/PoStaL	https://github.com/a-tkt/PoStaL	2021	35590234	Refinement of the clinical variant interpretation framework by statistical evidence and machine learning	10.1016/j.medj.2021.02.003	1	0	0	0
R276	T240	1	PPT-DB	PPT-DB	0	0	0	0	0	0	0	0	0	0	0																0	0	?	?	?	1	1	1	1	http://www.pptdb.ca/	0	2008	17916570	PPT-DB: The protein property prediction and testing database	10.1093/nar/gkm800	1	0	0	0
R277	T241	1	Pred-MutHTP	Pred-MutHTP	1	0	1	0	0	1	0	0	0	transmembrane	0																0	0	1	1	0	1	1	1	1	https://www.iitm.ac.in/bioinfo/PredMutHTP/index.php	0	2020	31821684	Pred-MutHTP: Prediction of disease-causing and neutral mutations in human transmembrane proteins	10.1002/humu.23961	1	0	0	0
R278	T242	1	PredictSNP	PredictSNP	1	0	1	0	0	0	0	0	0	0	0																0	0	1	0	The web server is freely available to the academic community	1	1	1	1	https://loschmidt.chemi.muni.cz/predictsnp/	0	2014	24453961	PredictSNP: Robust and Accurate Consensus Classifier for Prediction of Disease-Related Mutations	10.1371/journal.pcbi.1003440	1	0	0	0
R279	T243	1	PredictSNP2	PredictSNP	1	0	1	0	0	1	1	1	1	0	0																0	0	1	0	The web server is freely available to the academic community	1	1	1	1	http://loschmidt.chemi.muni.cz/predictsnp2	0	2016	27224906	PredictSNP2: A Unified Platform for Accurately Evaluating SNP Effects by Exploiting the Different Characteristics of Variants in Distinct Genomic Regions.	10.1371/journal.pcbi.1004962	1	0	0	0
R280	T244	2	PremPS	PremPS	1	0	2	0	0	1	0	0	0	0	0																0	0	1	1	MIT License	1	0	1	1	http://lilab.jysw.suda.edu.cn/research/PremPS/	https://github.com/minghuilab/PremPS	2020	33378330	PremPS: Predicting the impact of missense mutations on protein stability	10.1371/journal.pcbi.1008543	1	0	0	0
R281	T245	2	PrimateAI	PrimateAI	1	0	1	0	0	1	1	0	0	0	0	1.0	1.0	-	-	0.362	0.483	0.79	0.867	-	-	1.0	PrimateAI	0.734	0.549	0.55	1	1	?	?	?	?	?	?	Login required	https://basespace.illumina.com/s/cPgCSmecvhb4	0	2018	30038395	Predicting the clinical impact of human mutation with deep neural networks	10.1038/s41588-018-0167-z	1	0	0	0
R282	T246	2	PrimateAI-3D	PrimateAI	1	0	1	0	0	1	1	0	0	0	0											1.0	PrimateAI-3D	0.859	0.667	0.596	0	0	1	0	PolyForm Strict License 1.0.0	1	1	1	1	https://primad.basespace.illumina.com/	https://github.com/Illumina/PrimateAI-3D	2023	37262156	The landscape of tolerated genetic variation in humans and primates	10.1126/science.abn8197	1	0	0	0
R283	T247	1	ProA	ProA	0	0	0	0	0	0	0	0	0	0	0																0	0	?	?	?	1	1	1	1	http://www.abl.ku.edu/ProA/	http://www.abl.ku.edu/ProA/	2013	24165390	Identification of properties important to protein aggregation using feature selection	10.1186/1471-2105-14-314	1	0	0	0
R284	T248	1	PROFcon	PROFcon	0	0	0	0	0	0	0	0	0	0	0																0	0	?	?	?	?	?	?	0	http://www.predictprotein.org/submit_profcon.html	0	2005	15890748	PROFcon: Novel prediction of long-range contacts	10.1093/bioinformatics/bti454	1	0	0	0
R285	T249	2	ProSTAGE	ProSTAGE	1	0	1	0	0	0	0	0	0	0	0																0	0	1	1	Apache License 2.0	1	0	1	1	https://www.genscript.com/customer/login?return=%2Ftools%2Fprotein-ai-designed	https://github.com/GenScript-IBDPE/ProSTAGE/tree/main	2024	38166383	ProSTAGE: Predicting Effects of Mutations on Protein Stability by Using Protein Embeddings and Graph Convolutional Networks	10.1021/acs.jcim.3c01697	1	0	0	0
R286	T250	1	PROVEAN	PROVEAN	1	0	1	1	0	1	0	0	0	0	0											1.0	PROVEAN	0.834	0.603	0.578	1	1	1	1	The web server is freely available and open to all users with no login requirements at http://provean.jcvi.org.	1	1	1	1	http://provean.jcvi.org/index.php	http://provean.jcvi.org/downloads.php	2012	23056405	Predicting the Functional Effect of Amino Acid Substitutions and Indels	10.1371/journal.pone.0046688	0	0	0	0
R287	T250	1	PROVEAN	PROVEAN	1	0	1	1	0	1	0	0	0	0	0																0	0	1	1	The web server is freely available and open to all users with no login requirements at http://provean.jcvi.org.	1	1	1	1	http://provean.jcvi.org/index.php	http://provean.jcvi.org/downloads.php	2015	25851949	PROVEAN web server: A tool to predict the functional effect of amino acid substitutions and indels	10.1093/bioinformatics/btv195	1	0	0	0
R288	T251	1	QueryOR	QueryOR	1	0	1	0	0	0	0	0	0	0	0																0	0	?	?	?	0	1	1	1	http://queryor.cribi.unipd.it/cgi-bin/queryor/mainpage.pl	0	2017	28454514	QueryOR: A comprehensive web platform for genetic variant analysis and prioritization	10.1186/s12859-017-1654-4	1	0	0	0
R289	T252	2	RegVar	RegVar	1	0	0	0	0	0	0	0	1	0	0																0	0	1	1	The RegVar online server is freely available	0	0	1	1	https://regvar.omic.tech/	0	2023	34973416	RegVar: Tissue-specific Prioritization of Non-coding Regulatory Variants	0.1016/j.gpb.2021.08.011	1	0	0	0
R290	T253	1	REMM	REMM	1	0	1	1	0	1	0	0	0	0	0																0	0	1	1	"Simplified BSD License" and the "Free BSD License"	1	0	0	1	https://charite.github.io/software-remm-score.html	0	2016	27569544	A Whole-Genome Analysis Framework for Effective Identification of Pathogenic Regulatory Variants in Mendelian Disease	10.1016/j.ajhg.2016.07.005	1	0	0	0
R291	T254	2	Rep2Mut-V2	Rep2Mut-V2	1	0	0	0	0	1	0	0	0	0	0																0	0	1	?	?	0	1	0	1	https://github.com/qgenlab/Rep2Mut	https://github.com/qgenlab/Rep2Mut	2023	38074467	Accurate prediction of functional effect of single amino acid variants with deep learning	10.1016/j.csbj.2023.11.017	1	0	0	0
R292	T255	1	REVEL	REVEL	1	0	1	1	0	0	0	1	0	0	0	1.0	1.0	0.003	0.016	0.183	0.29	0.644	0.773	0.932	-	1.0	REVEL	0.869	0.732	0.593	1	0	1	0	REVEL scores are freely available for non-commercial use. For other uses, please contact Weiva Sieh.	1	1	0	1	https://sites.google.com/site/revelgenomics/	https://sites.google.com/site/revelgenomics/downloads	2016	27666373	REVEL: An Ensemble Method for Predicting the Pathogenicity of Rare Missense Variants	10.1016/j.ajhg.2016.08.016	1	0	0	0
R293	T256	2	RHAPSODY	RHAPSODY	1	0	0	0	0	1	0	0	0	0	0																0	0	1	1	GNU General Public License v3.0	0	1	1	1	http://rhapsody.csb.pitt.edu/	https://github.com/prody/rhapsody/tree/master/docs	2020	32101277	Rhapsody: predicting the pathogenicity of human missense variants	10.1093/bioinformatics/btaa127	1	0	0	0
R294	T257	2	SAAFEC-Seq	SAAFEC-Seq	1	0	1	0	0	1	0	0	0	0	0																0	0	1	?	The SAAFEC-SEQ has been implemented into a user-friendly webserver and a standalone code are freely available at http://compbio.clemson.edu/SAAFEC-SEQ/index.php.	1	1	1	1	http://compbio.clemson.edu/SAAFEC-SEQ/index.php	http://compbio.clemson.edu/SAAFEC-SEQ/download/SAAFEC-SEQ_code.zip	2021	33435356	SAAFEC-SEQ: A Sequence-Based Method for Predicting the Effect of Single Point Mutations on Protein Thermodynamic Stability	10.3390/ijms22020606	1	0	0	0
R295	T258	2	SAAMBE	SAAMBE	1	0	0	0	0	1	0	0	0	0	0																0	0	?	?	?	0	0	1	1	http://compbio.clemson.edu/saambe_webserver/index2D.php	0	2016	27077847	SAAMBE: Webserver to Predict the Charge of Binding Free Energy Caused by Amino Acids Mutations	10.3390/ijms17040547	1	0	0	0
R296	T259	2	SAAMBE-3D	SAAMBE	1	0	0	0	0	1	0	0	0	0	0																0	0	1	1	We implemented SAAMBE-3D as a user-friendly web server, freely available at http://compbio.clemson.edu/saambe_webserver/.	0	1	1	1	http://compbio.clemson.edu/saambe_webserver/index3D.php	http://compbio.clemson.edu/saambe_webserver/index3D.php	2020	32272725	SAAMBE-3D: Predicting Effect of Mutations on Protein-Protein Interactions	10.3390/ijms21072563	1	0	0	0
R297	T260	2	SAAMBE-SEQ	SAAMBE	1	0	0	0	0	1	0	0	0	0	0																0	0	1	1	We implemented SAAMBE-SEQ as a user-friendly webserver, freely available at http://compbio.clemson.edu/saambe_webserver/indexSEQ.php#started.	0	1	1	1	http://compbio.clemson.edu/saambe_webserver/indexSEQ.php#started	http://compbio.clemson.edu/saambe_webserver/indexSEQ.php#started	2021	32866236	SAAMBE-SEQ: a sequence-based method for predicting mutation effect on protein-protein binding affinity	10.1093/bioinformatics/btaa761	1	0	0	0
R298	T261	1	SAAPdap / SAAPred	SAAPdap / SAAPred	0	0	0	0	0	0	0	0	0	0	0																0	0	1	1	GNU GENERAL PUBLIC LICENSE	0	1	1	1	http://www.bioinf.org.uk/saap/dap/	http://www.bioinf.org.uk/software/swreg.html	2006	16601005	Analysing the ability to retain sidechain hydrogen-bonds in mutant proteins	10.1093/bioinformatics/btl120	0	0	0	0
R299	T261	1	SAAPdap / SAAPred	SAAPdap / SAAPred	0	0	0	0	0	0	0	0	0	0	0																0	0	1	1	GNU GENERAL PUBLIC LICENSE	0	1	1	1	http://www.bioinf.org.uk/saap/dap/	http://www.bioinf.org.uk/software/swreg.html	2009	19191322	The SAAPdb web resource: A large-scale structural analysis of mutant proteins	10.1002/humu.20898	1	0	0	0
R300	T262	1	SAPred	SAPred	1	0	0	0	0	0	0	0	0	0	0																0	0	?	?	?	?	?	?	0	http://sapred.cbi.pku.edu.cn/	0	2007	17384424	Finding new structural and sequence attributes to predict possible disease association of single amino acid polymorphism (SAP)	10.1093/bioinformatics/btm119	1	0	0	0
R301	T263	2	scAllele	scAllele	0	0	1	1	0	0	0	1	0	0	0																0	0	1	1	MIT License	0	1	0	1	https://github.com/gxiaolab/scAllele/tree/main	https://github.com/gxiaolab/scAllele/tree/main	2022	36054357	scAllele: A versatile tool for the detection and analysis of variants in scRNA-seq	10.1126/sciadv.abn6398	1	0	0	0
R302	T264	1	Scide	Scide	0	0	0	0	0	0	0	0	0	0	0																0	0	?	?	?	?	?	?	0	http://www.enzim.hu/scide	Upon request	2003	12724305	SCide: Identification of stabilization centers in proteins	10.1093/bioinformatics/btg110	1	0	0	0
R303	T265	1	Scpred	Scpred	0	0	0	0	0	0	0	0	0	0	0																0	0	?	?	?	?	?	?	0	http://biomine.ece.ualberta.ca/SCPRED/SCPRED.htm	0	2008	18452616	SCPRED: Accurate prediction of protein structural class for sequences of twilight-zone similarity with predicting sequences	10.1186/1471-2105-9-226	1	0	0	0
R304	T266	1	SDM	SDM	1	0	1	0	0	1	0	0	0	0	0																0	0	?	?	?	1	1	1	1	http://marid.bioc.cam.ac.uk/sdm2	http://marid.bioc.cam.ac.uk/sdm2/data	2017	28525590	SDM: A server for predicting effects of mutations on protein stability	10.1093/nar/gkx439	1	0	0	0
R305	T267	1	SDS	SDS	1	0	1	0	0	1	0	0	0	0	0																0	0	?	?	?	1	1	0	1	http://sds-p.cig.biology.gatech.edu/	0	2014	24795746	SDS, a structural disruption score for assessment of missense variant deleteriousness	10.3389/fgene.2014.00082	1	0	0	0
R306	T268	2	seqr	seqr	0	0	1	1	1	1	0	0	0	0	0																0	0	1	1	GNU Affero General Public License v3.0	0	0	1	1	https://github.com/broadinstitute/seqr/tree/master	https://github.com/broadinstitute/seqr/tree/master	2022	35266241	seqr: A web-based analysis and collaboration tool for rare disease genomics	10.1002/humu.24366	1	0	0	0
R307	T269	2	Sequence_UNET	Sequence_UNET	1	0	0	0	0	1	0	0	0	0	0																0	0	1	1	Apache 2.0	0	1	0	1	https://github.com/allydunham/sequence_unet	https://github.com/allydunham/sequence_unet	2023	37161576	High-throughput deep learning variant effect prediction with Sequence UNET	10.1186/s13059-023-02948-3	1	0	0	0
R308	T270	1	SeqVItA	SeqVItA	1	0	1	1	1	1	1	1	0	0	0																0	0	1	1	SeqVItA is freely available at https://bioinf.iiit.ac.in/seqvita.	1	1	1	1	https://bioinf.iiit.ac.in/seqvita/	0	2018	30487811	SeqVItA: Sequence Variant Identification and Annotation Platform for Next Generation Sequencing Data	10.3389/fgene.2018.00537	1	0	0	0
R309	T271	2	ShAn	ShAn	1	0	1	1	0	1	0	0	0	0	0																0	0	1	1	MIT license and General Public License v3.0 on Git page.	0	1	0	1	https://gitlab.utu.fi/vesura/ShAn	https://gitlab.utu.fi/vesura/ShAn	2020	32634151	ShAn: An easy-to-use tool for interactive and integrated variant annotation	10.1371/journal.pone.0235669	1	0	0	0
R310	T272	2	SIFT	SIFT	1	0	1	0	0	1	0	0	0	0	0	1.0	0.0	-	-	0.327	0.08	0.001	0	-	-						1	1	?	?	?	?	?	?	0	http://blocks.fhcrc.org/%E2%88%BCpauline/SIFT.html	0	2001	11337480	Predicting Deleterious Amino Acid Substitutions	10.1101/gr.176601	0	0	0	0
R311	T272	2	SIFT	SIFT	1	0	1	0	0	1	0	0	0	0	0																0	0	1	0	Available for individual research use only.	1	1	0	1	http://sift.bii.a-star.edu.sg/www/publications.html	0	2003	12824425	SIFT: Predicting amino acid changes that affect protein function	10.1093/nar/gkg509	0	0	0	0
R312	T272	1	SIFT	SIFT	1	0	1	0	0	1	0	0	0	0	0											1.0	SIFT	0.802	0.565	0.561	0	0	1	0	Available for individual research use only.	1	1	0	1	http://sift.bii.a-star.edu.sg/www/publications.html	http://sift.bii.a-star.edu.sg/www/code.html	2009	19561590	Predicting the effects of coding non-synonymous variants on protein function using the SIFT algorithm	10.1038/nprot.2009.86	0	0	0	0
R313	T272	1	SIFT	SIFT	1	0	1	0	0	1	0	0	0	0	0																0	0	1	0	Available for individual research use only.	1	1	0	1	http://sift.bii.a-star.edu.sg/www/publications.html	http://sift.bii.a-star.edu.sg/www/code.html	2012	22689647	SIFT web server: Predicting effects of amino acid substitutions on proteins	10.1093/nar/gks539	1	0	0	0
R314	T273	1	SIFT-indel	SIFT	1	0	0	1	0	0	0	0	0	0	0																0	0	1	0	Available for individual research use only.	1	1	1	1	http://sift-dna.org/	https://sift.bii.a-star.edu.sg/www/code.html	2013	24194902	SIFT Indel: Predictions for the Functional Effects of Amino Acid Insertions/Deletions in Proteins	10.1371/journal.pone.0077940	1	0	0	0
R315	T274	2	SIFT4G	SIFT	1	0	1	0	0	1	0	0	0	0	0											1.0	SIFT4G	0.822	0.572	0.57	1	1	1	0	Available for individual research use only.	1	1	0	1	http://sift-dna.org/sift4g	https://sift.bii.a-star.edu.sg/www/code.html	2016	26633127	SIFT missense predictions for genomes	10.1038/nprot.2015.123	1	0	0	0
R316	T275	2	SifTER	SifTER	1	0	0	0	0	2	0	0	0	0	0																0	0	1	?	?	1	1	0	1	http://www.cs.gmu.edu/~ashehu/?q=OurTools	http://www.cs.gmu.edu/~ashehu/?q=OurTools	2015	26325505	Mapping the Conformation Space of Wildtype and Mutant H-Ras with a Memetic, Cellular, and Multiscale Evolutionary Algorithm	10.1371/journal.pcbi.1004470	1	0	0	0
R317	T276	1	SignalP	SignalP	0	0	0	0	0	0	0	0	0	0	0																0	0	1	0	The access to all the servers is free and unlimited for all academic users. For other users the access is also free but limited (see the details of the access policy).	0	1	1	1	http://www.cbs.dtu.dk/services/SignalP/	http://www.cbs.dtu.dk/cgi-bin/nph-sw_request?signalp	1998	9783217	Prediction of signal peptides and signal anchors by a hidden Markov model.	/	0	0	0	0
R318	T276	1	SignalP	SignalP	0	0	0	0	0	0	0	0	0	0	0																0	0	1	0	The access to all the servers is free and unlimited for all academic users. For other users the access is also free but limited (see the details of the access policy).	1	1	1	1	http://www.cbs.dtu.dk/services/SignalP/	http://www.cbs.dtu.dk/cgi-bin/nph-sw_request?signalp	2004	15223320	Improved prediction of signal peptides: SignalP 3.0	10.1016/j.jmb.2004.05.028	0	0	0	0
R319	T276	1	SignalP	SignalP	0	0	0	0	0	0	0	0	0	0	0																0	0	1	0	The access to all the servers is free and unlimited for all academic users. For other users the access is also free but limited (see the details of the access policy).	1	1	1	1	http://www.cbs.dtu.dk/services/SignalP/	http://www.cbs.dtu.dk/cgi-bin/nph-sw_request?signalp	2007	17446895	Locating proteins in the cell using TargetP, SignalP and related tools	10.1038/nprot.2007.131	0	0	0	0
R320	T276	1	SignalP	SignalP	0	0	0	0	0	0	0	0	0	0	0																0	0	1	0	The access to all the servers is free and unlimited for all academic users. For other users the access is also free but limited (see the details of the access policy).	1	1	1	1	http://www.cbs.dtu.dk/services/SignalP/	http://www.cbs.dtu.dk/cgi-bin/nph-sw_request?signalp	2011	21959131	SignalP 4.0: Discriminating signal peptides from transmembrane regions	10.1038/nmeth.1701	1	0	0	0
R321	T277	1	SilVA	SilVA	1	0	1	0	0	0	1	0	0	0	0																0	0	1	0	SILVA is free for academic/non-commercial users.	1	1	0	1	http://compbio.cs.toronto.edu/silva	http://compbio.cs.toronto.edu/silva	2013	23736532	Identification of deleterious synonymous variants in human genomes	10.1093/bioinformatics/btt308	1	0	0	0
R322	T278	1	SInBaD	SInBaD	0	0	0	0	0	0	0	0	0	0	0																0	0	?	?	?	?	?	?	0	http://tingchenlab.cmb.usc.edu/sinbad/	0	2013	22941663	Exploring functional variant discovery in non-coding regions with SInBaD	10.1093/nar/gks800	1	0	0	0
R323	T279	1	SiPhy	SiPhy	1	0	0	0	0	0	0	0	0	0	0											1.0	SiPhy_29way_logOdds	0.683	0.507	0.549	1	1	?	?	?	0	1	0	1	http://portals.broadinstitute.org/genome_bio/siphy/	http://portals.broadinstitute.org/genome_bio/siphy/index.html	2009	19478016	Identifying novel constrained elements by exploiting biased substitution patterns	10.1093/bioinformatics/btp190	1	0	0	0
R324	T280	1	Skippy	Skippy	1	0	1	0	0	0	0	1	0	0	0																0	0	1	1	This software/database is either a United States Government Work or was made under contract for the United States Government. In either case the public may use the software/database on a worldwide and royalty-free basis for any purpose and may reproduce and prepare derivative works without limitation.	1	1	1	1	https://research.nhgri.nih.gov/skippy/index.shtml	https://research.nhgri.nih.gov/skippy/download.shtml	2010	20158892	Genomic features defining exonic variants that modulate splicing	10.1186/gb-2010-11-2-r20	1	0	0	0
R325	T281	1	SNAP2	SNAP	1	0	1	0	0	1	0	0	0	0	0																0	0	1	0	ACADEMIC SOFTWARE LICENSE AGREEMENT FOR END-USERS AT PUBLICLY FUNDED ACADEMIC, EDUCATION OR RESEARCH INSTITUTIONS	0	1	1	1	https://www.rostlab.org/services/SNAP/	https://github.com/Rostlab/SNAP2	2013	23896297	News from the protein mutability landscape	10.1016/j.jmb.2013.07.028	0	0	0	0
R326	T281	1	SNAP2	SNAP	1	0	1	0	0	1	0	0	0	0	0																0	0	1	0	ACADEMIC SOFTWARE LICENSE AGREEMENT FOR END-USERS AT PUBLICLY FUNDED ACADEMIC, EDUCATION OR RESEARCH INSTITUTIONS	0	1	1	1	https://www.rostlab.org/services/SNAP/	https://github.com/Rostlab/SNAP2	2015	26110438	Better prediction of functional effects for sequence variants	10.1186/1471-2164-16-s8-s1	1	0	0	0
R327	T282	1	SNAP	SNAP	1	0	1	0	0	1	0	0	0	0	0																0	0	1	0	ACADEMIC SOFTWARE LICENSE AGREEMENT FOR END-USERS AT PUBLICLY FUNDED ACADEMIC, EDUCATION OR RESEARCH INSTITUTIONS	0	1	1	1	https://www.rostlab.org/services/SNAP/	https://github.com/Rostlab/SNAP2	2007	17526529	SNAP: Predict effect of non-synonymous polymorphisms on function	10.1093/nar/gkm238	1	0	0	0
R328	T283	2	sNMTF	sNMTF	1	0	1	0	0	1	0	0	0	0	0																0	0	?	?	?	?	?	?	0	0	0	2021	34164638	Genetic variant effect prediction by supervised nonnegative matrix tri-factorization	10.1039/d1mo00038a	1	0	0	0
R329	T284	1	SNPdbe	SNPdbe	1	0	1	0	0	1	0	0	0	0	0																0	0	1	0	FHCRC NONCOMMERCIAL LICENSE	0	1	1	1	https://www.rostlab.org/services/snpdbe./	https://www.rostlab.org/services/snpdbe./download.php	2012	22210871	Snpdbe: Constructing an nsSnp functional impacts database	10.1093/bioinformatics/btr705	1	0	0	0
R330	T285	1	SNPedia	SNPedia	1	1	1	0	0	0	0	0	0	0	0																0	0	1	0	The content in SNPedia is available under a Creative Commons Attribution-Noncommercial-Share Alike 3.0 United States License. Commercial licenses are available from info@snpedia.com.	1	1	1	1	https://www.snpedia.com/index.php/SNPedia	0	2012	22140107	SNPedia: A wiki supporting personal genome annotation, interpretationand analysis	10.1093/nar/gkr798	1	0	0	0
R331	T286	1	SnpSift	SnpEff & SnpSift	0	0	1	1	0	1	1	1	0	0	0																0	0	1	1	SnpEff is open source, released as "LGPLv3".	1	1	0	1	http://snpeff.sourceforge.net/index.html	http://snpeff.sourceforge.net/download.html	2012	22435069	Using Drosophila melanogaster as a model for genotoxic chemical mutational studies with a new program, SnpSift	10.3389/fgene.2012.00035	1	0	0	0
R332	T287	1	SnpEff	SnpEff & SnpSift	0	0	1	1	0	1	1	1	0	0	0																0	0	1	1	SnpEff is open source, released as "LGPLv3".	1	1	0	1	http://snpeff.sourceforge.net/index.html	http://snpeff.sourceforge.net/download.html	2012	22728672	A program for annotating and predicting the effects of single nucleotide polymorphisms, SnpEff: SNPs in the genome of Drosophila melanogaster strain w1118; iso-2; iso-3	10.4161/fly.19695	1	0	0	0
R333	T288	1	SNPeffect	SNPeffect	1	0	1	0	0	1	0	0	0	0	0																0	0	?	?	?	1	1	0	1	http://snpeffect.switchlab.org/	http://snpeffect.switchlab.org/about#Downloads	2005	15608254	SNPeffect: A database mapping molecular phenotypic effects of human non-synonymous coding SNPs	10.1093/nar/gki086	0	0	0	0
R334	T288	1	SNPeffect	SNPeffect	1	0	1	0	0	1	0	0	0	0	0																0	0	?	?	?	1	1	0	1	http://snpeffect.switchlab.org/	http://snpeffect.switchlab.org/about#Downloads	2006	16809394	SNPeffect v2.0: A new step in investigating the molecular phenotypic effects of human non-synonymous SNPs	10.1093/bioinformatics/btl348	0	0	0	0
R335	T288	1	SNPeffect	SNPeffect	1	0	1	0	0	1	0	0	0	0	0																0	0	?	?	?	1	1	1	1	http://snpeffect.switchlab.org/	http://snpeffect.switchlab.org/about#Downloads	2008	18086700	Joint annotation of coding and non-coding single nucleotide polymorphisms and mutations in the SNPeffect and PupaSuite databases	10.1093/nar/gkm979	0	0	0	0
R336	T288	1	SNPeffect	SNPeffect	1	0	1	0	0	1	0	0	0	0	0																0	0	?	?	?	1	1	1	1	http://snpeffect.switchlab.org/	http://snpeffect.switchlab.org/about#Downloads	2012	22075996	SNPeffect 4.0: On-line prediction of molecular and structural effects of protein-coding variants	10.1093/nar/gkr996	1	0	0	0
R337	T289	1	SNPinfo/FuncPred	SNPinfo/FuncPred	1	0	1	0	0	0	0	0	0	0	0																0	0	?	?	?	1	1	1	1	https://snpinfo.niehs.nih.gov/	0	2009	19417063	SNPinfo: Integrating GWAS and candidate gene information into functional SNP selection for genetic association studies	10.1093/nar/gkp290	1	0	0	0
R338	T290	2	SNPMuSiC	SNPMuSiC	1	0	1	0	0	1	0	0	0	0	0											1.0	SNPMuSiC/(IB)2	0.804	0.567	0.551	0	0	?	?	?	?	?	?	Login required	https://soft.dezyme.com/	0	2018	29540703	Prediction and interpretation of deleterious coding variants in terms of protein structural stability	10.1038/s41598-018-22531-2	1	0	0	0
R339	T291	1	SNPnexus	SNPnexus	1	0	1	0	1	1	1	1	1	0	0																0	0	1	1	SNPnexus is freely available at http://www.snp-nexus.org	1	1	1	1	https://snp-nexus.org/index.html	0	2009	19098027	SNPnexus: A web database for functional annotation of newly discovered and public domain single nucleotide polymorphisms	10.1093/bioinformatics/btn653	0	0	0	0
R340	T291	1	SNPnexus	SNPnexus	1	0	1	0	1	1	1	1	1	0	0																0	0	1	1	SNPnexus is freely available at http://www.snp-nexus.org	1	1	1	1	https://snp-nexus.org/index.html	0	2012	22544707	SNPnexus: A web server for functional annotation of novel and publicly known genetic variants (2012 update)	10.1093/nar/gks364	0	0	0	0
R341	T291	1	SNPnexus	SNPnexus	1	0	1	0	1	1	1	1	1	0	0																0	0	1	1	SNPnexus is freely available at http://www.snp-nexus.org	1	1	1	1	https://snp-nexus.org/index.html	0	2013	23395730	A practical guide for the functional annotation of genetic variations using SNPnexus	10.1093/bib/bbt004	0	0	0	0
R342	T291	1	SNPnexus	SNPnexus	1	0	1	0	1	1	1	1	1	0	0																0	0	1	1	SNPnexus is freely available at http://www.snp-nexus.org	1	1	1	1	https://snp-nexus.org/index.html	0	2018	29757393	SNPnexus: Assessing the functional relevance of genetic variation to facilitate the promise of precision medicine	10.1093/nar/gky399	1	0	0	0
R343	T292	2	SNPs&GO	SNPs&GO	1	0	1	0	0	1	0	0	0	0	0											1.0	SNPs&GO/Casadio	0.603	0.548	0.498	0	0	?	?	?	?	?	?	0	0	0	2009	19514061	Functional annotations improve the predictive score of human disease-related mutations in proteins	10.1002/humu.21047	1	0	0	0
R344	T293	1	SNPs3D	SNPs3D	1	0	1	0	0	1	0	0	0	0	0																0	0	?	?	?	1	1	1	1	http://www.snps3d.org/	http://www.snps3d.org/download/	2006	16412461	Identification and analysis of deleterious human SNPs	10.1016/j.jmb.2005.12.025	0	0	0	0
R345	T293	1	SNPs3D	SNPs3D	1	0	1	0	0	1	0	0	0	0	0																0	0	?	?	?	1	1	1	1	http://www.snps3d.org/	http://www.snps3d.org/download/	2006	16551372	SNPs3D: Candidate gene and SNP selection for association studies	10.1186/1471-2105-7-166	1	0	0	0
R346	T294	1	SPANR/SPIDEX	SPANR/SPIDEX	1	0	1	0	0	0	0	1	0	0	0																0	0	1	0	This website may be freely used for research where all findings are made publicly available. Please contact usfor a commercial license.	0	1	1	1	http://tools.genes.toronto.edu/	http://tools.genes.toronto.edu/	2015	25525159	The human splicing code reveals new insights into the genetic determinants of disease.	10.1126/science.1254806	1	0	0	0
R347	T295	1	SPF_Cancer	SPF_Cancer	0	0	0	0	0	0	0	0	0	0	0																0	0	?	?	?	?	?	?	0	0	0	2011	21763417	A new disease-specific machine learning approach for the prediction of cancer-causing missense variants	10.1016/j.ygeno.2011.06.010	1	0	0	0
R348	T296	2	SPiCE	SPiCE	1	0	0	0	0	0	0	1	0	0	0																0	0	1	1	MIT License	0	1	0	1	https://sourceforge.net/projects/spicev2-1/	0	2018	29750258	Novel diagnostic tool for prediction of variant spliceogenicity derived from a set of 395 combined in silico/in vitro studies: an international collaborative effort	10.1093/nar/gky372	1	0	0	0
R349	T297	2	SPiP	SPiP	1	0	0	0	0	0	0	1	0	0	0																0	0	1	1	MIT License	0	1	0	1	https://sourceforge.net/projects/splicing-prediction-pipeline/	0	2022	36273432	SPiP: Splicing Prediction Pipeline, a machine learning tool for massive detection of exonic and intronic variant effects on mRNA splicing	10.1002/humu.24491	1	0	0	0
R350	T298	2	SpliceAI	SpliceAI	1	0	0	0	0	0	0	1	0	0	0																0	0	1	0	GPL v3	0	1	0	1	https://github.com/Illumina/SpliceAI	https://github.com/Illumina/SpliceAI	2019	30661751	Predicting Splicing from Primary Sequence with Deep Learning	10.1016/j.cell.2018.12.015	1	0	0	0
R351	T299	2	SpliceLauncher	SpliceLauncher	1	0	0	0	0	0	0	1	0	0	0																0	0	1	1	MIT License	1	1	0	1	https://github.com/raphaelleman/SpliceLauncher	https://github.com/raphaelleman/SpliceLauncher	2020	31617569	SpliceLauncher: a tool for detection, annotation and relative quantification of alternative junctions from RNAseq data	10.1093/bioinformatics/btz784	1	0	0	0
R352	T300	2	SQUIRLS	SQUIRLS	1	0	0	0	0	0	0	1	0	0	0																0	0	1	0	SOFTWARE LICENSE AGREEMENT FOR NON-COMMERCIAL USE	0	1	0	1	https://github.com/TheJacksonLaboratory/Squirls/tree/master	https://github.com/TheJacksonLaboratory/Squirls/tree/master	2021	34289339	Interpretable prioritization of splice variants in diagnostic next-generation sequencing	10.1016/j.ajhg.2021.06.014	1	0	0	0
R353	T301	2	STRUM	STRUM	1	0	1	0	0	2	0	0	0	0	0																0	0	1	?	The on-line server and standalone package of STRUM are freely available	1	1	1	1	http://zhanglab.ccmb.med.umich.edu/STRUM/	https://zhanggroup.org/STRUM/download/	2016	27318206	STRUM: structure-based prediction of protein stability changes upon single-point mutation	10.1093/bioinformatics/btw361	1	0	0	0
R354	T302	2	StrVCTVRE	StrVCTVRE	1	0	0	0	1	0	0	0	0	0	0																0	0	1	1	MIT License	0	1	1	1	https://strvctvre.berkeley.edu/index.html	https://github.com/andrewSharo/StrVCTVRE	2022	35032432	StrVCTVRE: A supervised learning method to predict the pathogenicity of human genome structural variants	10.1016/j.ajhg.2021.12.007	1	0	0	0
R355	T303	1	SuRFR	SuRFR	0	0	0	0	0	0	0	0	0	0	0																0	0	1	1	File LICENSE + Artistic-2.0	0	1	1	1	http://www.cgem.ed.ac.uk/resources/SuRFR/	http://www.cgem.ed.ac.uk/resources/SuRFR/	2014	25400697	SuRFing the genomics wave: An R package for prioritising SNPs by functionality	10.1186/s13073-014-0079-1	1	0	0	0
R356	T304	2	SvAnna	SvAnna	1	0	0	0	1	0	0	0	0	0	0																0	0	1	0	SvAnna is freely available for academic use	1	1	0	1	https://github.com/TheJacksonLaboratory/SvAnna	https://github.com/TheJacksonLaboratory/SvAnna	2022	35484572	SvAnna: efficient and accurate pathogenicity prediction of coding and regulatory structural variants in long-read genome sequencing	10.1186/s13073-022-01046-6	1	0	0	0
R357	T305	2	SVScore	SVScore	1	0	0	0	1	0	0	0	0	0	0																0	0	1	1	MIT License	0	1	0	1	https://github.com/lganel/SVScore	https://github.com/lganel/SVScore	2017	28031184	SVScore: an impact prediction tool for structural variation	10.1093/bioinformatics/btw789	1	0	0	0
R358	T306	1	Syntool	Syntool	1	0	1	0	0	0	1	0	0	0	0																0	0	?	?	?	1	1	0	1	https://github.com/zhangtongda/Syntool	0	2017	28812016	Syntool: A novel region-based intolerance score to single nucleotide substitution for synonymous mutations predictions based on 123,136 individuals	10.1155/2017/5096208	1	0	0	0
R359	T307	1	TANGO	TANGO	0	0	0	0	0	0	0	0	0	0	0																0	0	1	1	Distribution is under the GPL v.2 licence.	0	1	1	1	http://tango.crg.es/	http://tango.crg.es/protected/academic/download.jsp	2004	15313629	A comparative study of the relationship between protein structure and ‚àö√â¬¨√Æ_-aggregation in globular and intrinsically disordered proteins	10.1016/j.jmb.2004.06.088	0	0	0	0
R360	T307	1	TANGO	TANGO	0	0	0	0	0	0	0	0	0	0	0																0	0	1	1	Distribution is under the GPL v.2 licence.	0	1	1	1	http://tango.crg.es/	http://tango.crg.es/protected/academic/download.jsp	2004	15361882	Prediction of sequence-dependent and mutational effects on the aggregation of peptides and proteins	10.1038/nbt1012	0	0	0	0
R361	T307	1	TANGO	TANGO	0	0	0	0	0	0	0	0	0	0	0																0	0	1	1	Distribution is under the GPL v.2 licence.	0	1	1	1	http://tango.crg.es/	http://tango.crg.es/protected/academic/download.jsp	2006	16434184	Protein aggregation and amyloidosis: Confusion of the kinds?	10.1016/j.sbi.2006.01.011	1	0	0	0
R362	T308	2	TAPER	TAPER	1	0	1	1	0	0	0	0	0	0	0																0	0	1	1	Applications for access to the software and data must be conducted through the corresponding author available at blindycycle@sun.ac.za	0	1	0	0	0	0	2016	27375772	A new tool for prioritization of sequence variants from whole exome sequencing data	10.1186/s13029-016-0056-8	1	0	0	0
R363	T309	2	TAPES	TAPES	1	0	1	1	1	1	0	1	1	0	0																0	0	1	1	TAPES is available under the MIT License	1	1	0	1	https://github.com/a-xavier/tapes	https://github.com/a-xavier/tapes	2019	31613886	TAPES: A tool for assessment and prioritisation in exome studies	10.1371/journal.pcbi.1007453	1	0	0	0
R364	T310	2	TITINdb	TITINdb	1	1	1	0	0	1	0	0	0	Titin	Titin																0	0	1	?	?	1	0	1	1	https://fraternalilab.kcl.ac.uk/TITINdb/	0	2017	29077808	TITINdb-a computational tool to assess titin's role as a disease gene	10.1093/bioinformatics/btx424	1	0	0	0
R365	T311	2	TLMutation	TLMutation	1	0	1	0	0	2	0	0	0	0	0																0	0	1	1	MIT License	0	1	0	1	https://github.com/ShuklaGroup/TLMutation	https://github.com/ShuklaGroup/TLMutation	2020	32308006	TLmutation: Predicting the Effects of Mutations Using Transfer Learning	10.1021/acs.jpcb.0c00197	1	0	0	0
R366	T312	1	TransComp	TransComp	0	0	0	0	0	0	0	0	0	0	0																0	0	?	?	?	0	0	1	1	http://pipe.sc.fsu.edu/transcomp/	http://pipe.sc.fsu.edu/transcomp/download.html	2011	22153497	Automated prediction of protein association rate constants	10.1016/j.str.2011.10.015	1	0	0	0
R367	T313	1	transFIC	transFIC	1	0	1	0	0	0	0	0	0	0	0																0	0	?	?	?	0	0	1	1	http://bbglab.irbbarcelona.org/transfic/home;jsessionid=1guxxqmcj1mqv1goygcnowgcfx	http://bbglab.irbbarcelona.org/transfic/help#download	2012	23181723	Improving the prediction of the functional impact of cancer mutations by baseline tolerance transformation	10.1186/gm390	1	0	0	0
R368	T314	2	TSVdb	TSVdb	1	0	0	0	0	0	0	1	0	0	0																0	0	1	1	Creative Commons Attribution 4.0 International License	0	1	1	1	http://www.tsvdb.com/	https://github.com/wenjie1991/TSVdb	2018	29843604	TSVdb: a web-tool for TCGA splicing variants analysis	10.1186/s12864-018-4775-x	1	0	0	0
R369	T315	1	UMD-predictor	UMD-predictor	1	0	0	0	0	0	0	0	0	FBN1, FBN2, TGFBR1, and TGFBR2	0																0	0	1	0	UMD-Predictor is freely available for non-commercial users. Nevertheless it is not allowed to copy all or part of the database content without specific authorisation from us. If you are a commercial user please contact us to obtain a dedicated license.	0	1	1	1	http://umd-predictor.eu/	0	2009	19370756	UMD-predictor, a new prediction tool for nucleotide substitution pathogenicity - Application to four genes: FBN1, FBN2, TGFBR1, and TGFBR2	10.1002/humu.20970	1	0	0	0
R370	T316	2	utr.annotation	utr.annotation	1	0	0	0	0	0	0	0	1	0	0																0	0	1	1	GNU General Public License v3	0	1	0	1	https://bitbucket.org/jdlabteam/utr.annotation/src/master/	https://bitbucket.org/jdlabteam/utr.annotation/src/master/	2021	34478494	utr.annotation: a tool for annotating genomic variants that could influence post-transcriptional regulation	10.1093/bioinformatics/btab635	1	0	0	0
R371	T317	1	VAAST 1	VAAST	1	0	1	0	0	0	0	0	0	0	0																0	0	1	0	By checking the box below you acknowledge that the copy of VAAST licensed by this process is for academic use only.	1	1	0	1	http://www.yandell-lab.org/software/vaast.html	http://yandell.topaz.genetics.utah.edu/cgi-bin/vaast_license.cgi	2011	21700766	A probabilistic disease-gene finder for personal genomes	10.1101/gr.123158.111	1	0	0	0
R372	T318	1	VAAST 2	VAAST	1	0	1	0	0	0	0	0	0	0	0																0	0	1	0	By checking the box below you acknowledge that the copy of VAAST licensed by this process is for academic use only.	1	1	0	1	http://www.yandell-lab.org/software/vaast.html	http://yandell.topaz.genetics.utah.edu/cgi-bin/vaast_license.cgi	2013	23836555	VAAST 2.0: Improved variant classification and disease-gene identification using a conservation-controlled amino acid substitution matrix	10.1002/gepi.21743	1	0	0	0
R373	T319	2	VaLiAnT	VaLiAnT	1	0	1	1	0	1	1	0	0	0	0																0	0	1	1	VaLiAnT is licensed under AGPLv3.	0	1	0	1	https://github.com/cancerit/VaLiAnT	https://github.com/cancerit/VaLiAnT	2022	34791067	Variant Library Annotation Tool (VaLiAnT): an oligonucleotide library design and annotation tool for Saturation Genome Editing and other Deep Mutational Scanning experiments	10.1093/bioinformatics/btab776	1	0	0	0
R374	T320	2	Var2GO	Var2GO	1	0	1	0	0	1	0	0	0	0	0																0	0	1	1	License: GPLv3	1	0	1	0	http://www-labgtp.na.icar.cnr.it/VAR2GO	0	2016	28185576	Var2GO: a web-based tool for gene variants selection	10.1186/s12859-016-1197-0	1	0	0	0
R375	T321	2	VaRank	VaRank	1	0	1	1	0	0	0	0	0	0	0																0	0	1	1	The source code is available under the GNU GPL	0	1	0	1	https://www.lbgi.fr/VaRank/index.html	https://github.com/lgmgeo/VaRank	2015	25780760	VaRank: a simple and powerful tool for ranking genetic variants	10.7717/peerj.796	1	0	0	0
R376	T322	1	Variant Tools	Variant Tools	0	0	1	1	0	0	0	0	0	0	0																0	0	1	1	It is distributed under a GNU Public License (V3), which means that you are free to use, change, and share this software.	1	0	0	1	https://vatlab.github.io/vat-docs/	http://varianttools.sourceforge.net/Main/Installation	2012	22138362	Integrated annotation and analysis of genetic variants from next-generation sequencing studies with variant tools	10.1093/bioinformatics/btr667	0	0	0	0
R377	T322	1	Variant Tools	Variant Tools	0	0	1	1	0	0	0	0	0	0	0																0	0	1	1	It is distributed under a GNU Public License (V3), which means that you are free to use, change, and share this software.	1	0	0	1	https://vatlab.github.io/vat-docs/	http://varianttools.sourceforge.net/Main/Installation	2014	24791902	Variant association tools for quality control and analysis of large-scale sequence and genotyping array data	10.1016/j.ajhg.2014.04.004	0	0	0	0
R378	T322	1	Variant Tools	Variant Tools	0	0	1	1	0	0	0	0	0	0	0																0	0	1	1	It is distributed under a GNU Public License (V3), which means that you are free to use, change, and share this software.	1	0	0	1	https://vatlab.github.io/vat-docs/	http://varianttools.sourceforge.net/Main/Installation	2015	25395236	Reproducible simulations of realistic samples for next-generation sequencing studies using variant simulation tools	10.1002/gepi.21867	1	0	0	0
R379	T323	2	VariantRanker	VariantRanker	1	0	1	0	0	1	1	1	0	0	0																0	0	1	0	Any restrictions to use by non-academics: Contact authors	1	0	1	1	http://paschou-lab.mbg.duth.gr/html5up/index.html	0	2017	28716001	Variant Ranker: a web-tool to rank genomic data according to functional significance	10.1186/s12859-017-1752-3	1	0	0	0
R380	T324	1	VariBench	VariBench	0	0	0	0	0	0	0	0	0	0	0																0	0	1	0	The VariBench database maintained at the Protein Structure and Bioinformatics Group (‚àö¬¢¬¨√Ñ¬¨√∫LU-PSB‚àö¬¢¬¨√Ñ¬¨√π), Department of Experimental Medical Science, Lund University is maintained and provided as a public service for the academic community.	1	1	0	1	http://structure.bmc.lu.se/VariBench/	http://structure.bmc.lu.se/VariBench/datasets.php	2013	22903802	VariBench: A Benchmark Database for Variations	10.1002/humu.22204	1	0	0	0
R381	T325	1	VariSNP	VariSNP	0	0	0	0	0	0	0	0	0	0	0																0	0	1	0	he VariSNP database maintained at the Protein Structure and Bioinformatics Group (‚àö¬¢¬¨√Ñ¬¨√∫LU-PSB‚àö¬¢¬¨√Ñ¬¨√π), Department of Experimental Medical Science, Lund University is provided as a public service for the academic community.	1	1	0	1	http://structure.bmc.lu.se/VariSNP/	0	2015	25385275	VariSNP, A benchmark database for variations from dbSNP	10.1002/humu.22727	1	0	0	0
R382	T326	2	VARITY	VARITY	1	0	0	0	0	0	0	0	0	0	0											1.0	VARITY_R	0.883	0.716	0.621	1	1	1	0	0	1	1	1	1	http://varity.varianteffect.org/#_Toc62198926	https://github.com/joewuca/varity	2021	34551312	Improved pathogenicity prediction for rare human missense variants	10.1016/j.ajhg.2021.08.012	1	0	0	0
R383	T327	2	VarMeter	VarMeter	1	0	1	0	0	1	0	0	0	ARSL	0																0	0	1	0	CC BY-NC-ND	0	1	0	0	0	0	2023	38053926	Predicting the pathogenicity of missense variants based on protein instability to support diagnosis of patients with novel variants of ARSL	10.1016/j.ymgmr.2023.101016	1	0	0	0
R384	T328	1	VarMod	VarMod	1	0	1	0	0	1	0	0	0	0	0																0	0	?	?	?	0	0	1	1	http://www.wasslab.org/varmod/	0	2014	24906884	VarMod: Modelling the functional effects of non-synonymous variants	10.1093/nar/gku483	1	0	0	0
R385	T329	2	VarQ	VarQ	1	0	0	0	0	1	0	0	0	0	0																0	0	1	?	?	0	0	1	1	https://varq.qb.fcen.uba.ar/	0	2018	30574164	VarQ: A Tool for the Structural and Functional Analysis of Human Protein Variants	10.3389/fgene.2018.00620	1	0	0	0
R386	T330	2	VarStack	VarStack	1	0	0	0	0	0	0	0	0	Cancer specific	1																0	0	1	1	VarStack is freely available	0	0	1	1	https://varstack.brown.edu/	0	2020	33247936	VarStack: a web tool for data retrieval to interpret somatic variants in cancer	10.1093/database/baaa092	1	0	0	0
R387	T331	1	VarWalker	VarWalker	0	0	0	0	0	0	0	0	0	0	0																0	0	?	?	?	1	1	0	1	https://bioinfo.uth.edu/VarWalker.html	https://bioinfo.uth.edu/VarWalker.html	2014	24516372	VarWalker: Personalized Mutation Network Analysis of Putative Cancer Genes from Next-Generation Sequencing Data	10.1371/journal.pcbi.1003460	1	0	0	0
R388	T332	2	VarWatch	VarWatch	1	0	0	0	0	0	0	0	0	0	0																0	0	1	?	?	0	1	0	1	https://github.com/broderF/varwatch	https://github.com/broderF/varwatch	2019	31022234	VarWatch-A stand-alone software tool for variant matching	10.1371/journal.pone.0215618	1	0	0	0
R389	T333	2	VCF-DART	VCF-DART	1	0	1	1	0	1	1	1	1	0	0																0	0	1	1	This program is free software: you can redistribute it and/or modify it under the terms of the GNU General Public License as published by the Free Software Foundation, either version 3 of the License, or (at your option) any later version.	0	1	0	1	Two distinct modules: https://github.com/sirselim/diagnostics_exome_reporting, https://github.com/sirselim/WES_ShinyDiscover	Two distinct modules: https://github.com/sirselim/diagnostics_exome_reporting, https://github.com/sirselim/WES_ShinyDiscover	2019	31442673	Variant Call Format-Diagnostic Annotation and Reporting Tool: A Customizable Analysis Pipeline for Identification of Clinically Relevant Genetic Variants in Next-Generation Sequencing Data	10.1016/j.jmoldx.2019.07.001	1	0	0	0
R390	T334	2	VDAP-GUI	VDAP-GUI	0	0	1	1	0	0	0	0	0	0	0																0	0	1	1	Creative Commons Attribution License	0	1	0	1	https://sourceforge.net/projects/vdapgui/	0	2016	28330138	VDAP-GUI: a user-friendly pipeline for variant discovery and annotation of raw next-generation sequencing data	10.1007/s13205-016-0382-1	1	0	0	0
R391	T335	1	VEP	VEP	0	0	1	1	1	0	0	0	0	0	0																0	0	1	1	Apache License	1	0	0	1	http://uswest.ensembl.org/info/docs/tools/vep/index.html	http://uswest.ensembl.org/info/docs/tools/vep/index.html	2010	20562413	Deriving the consequences of genomic variants with the Ensembl API and SNP Effect Predictor	10.1093/bioinformatics/btq330	0	0	0	0
R392	T335	1	VEP	VEP	0	0	1	1	1	0	0	0	0	0	0																0	0	1	1	Apache License	1	0	0	1	http://uswest.ensembl.org/info/docs/tools/vep/index.html	http://uswest.ensembl.org/info/docs/tools/vep/index.html	2016	27268795	The Ensembl Variant Effect Predictor	10.1186/s13059-016-0974-4	1	0	0	0
R393	T336	2	VESPA	VESPA	1	0	1	0	0	1	0	0	0	0	0											1.0	VESPAl	0.7	0.545	0.506	0	0	1	0	AGPL-3.0 license	0	1	0	1	https://github.com/Rostlab/VESPA	https://github.com/Rostlab/VESPA	2022	34967936	Embeddings from protein language models predict conservation and variant effects	10.1007/s00439-021-02411-y	1	0	0	0
R394	T337	1	VEST4	VEST4	1	0	1	0	0	1	0	0	0	0	0	1.0	1.0	-	-	0.302	0.449	0.764	0.861	0.965	-	1.0	VEST4	0.856	0.673	0.602	1	0	1	0	VEST is free for non-commercial use.	1	1	0	1	https://karchinlab.org/apps/appVest.html	http://wiki.chasmsoftware.org/index.php/CHASM_DL	2013	23819870	Identifying Mendelian disease genes with the Variant Effect Scoring Tool	10.1186/1471-2164-14-s3-s3	1	0	0	0
R395	T338	1	VEST-indel	VEST	1	0	0	1	0	0	0	0	0	0	0																0	0	1	0	VEST is free for non-commercial use.	1	0	1	1	https://karchinlab.org/apps/appVest.html	http://wiki.chasmsoftware.org/index.php/CHASM_DL	2016	26442818	Assessing the Pathogenicity of Insertion and Deletion Variants with the Variant Effect Scoring Tool (VEST-Indel)	10.1002/humu.22911	1	0	0	0
R396	T339	2	VIC	VIC	1	0	0	0	0	0	0	0	0	Cancer specific	1																0	0	1	0	GNU GPL	1	1	0	1	https://github.com/HGLab/VIC	https://github.com/HGLab/VIC	2019	31443733	Variant Interpretation for Cancer (VIC): a computational tool for assessing clinical impacts of somatic variants	10.1186/s13073-019-0664-4	1	0	0	0
R397	T340	2	VIPPID	VIPPID	1	0	1	0	0	0	0	0	0	Genes associated with primary immunodeficiency	0																0	0	1	1	Apache License 2.0	0	0	1	1	https://mylab.shinyapps.io/VIPPID/	https://github.com/myfang2021/VIPPID/tree/main	2022	35598327	VIPPID: a gene-specific single nucleotide variant pathogenicity prediction tool for primary immunodeficiency diseases	10.1093/bib/bbac176	1	0	0	0
R398	T341	2	VIST	VIST	1	0	0	0	0	0	0	0	0	Oncology specific	1																0	0	?	?	?	1	0	1	0	https://vist.informatik.hu-berlin.de/	0	2019	31419935	VIST - a Variant-Information Search Tool for precision oncology	10.1186/s12859-019-2958-3	1	0	0	0
R399	T342	2	VPOT	VPOT	1	0	1	1	0	1	1	1	0	0	0																0	0	1	1	GNU General Public License v3.0	1	1	0	1	https://github.com/VCCRI/VPOT/	https://github.com/VCCRI/VPOT/	2019	31765830	VPOT: A Customizable Variant Prioritization Ordering Tool for Annotated Variants	10.1016/j.gpb.2019.11.001	1	0	0	0
R400	T343	1	Waltz	Waltz	0	0	0	0	0	0	0	0	0	0	0																0	0	1	0	WGSA and its resources are freely available for academic usage. Licenses are required for non-academic usage some of the resources	1	1	1	1	http://waltz.switchlab.org/	0	2010	20154676	Exploring the sequence determinants of amyloid structure using position-specific scoring matrices	10.1038/nmeth.1432	1	0	0	0
R401	T344	1	WGSA	WGSA	1	0	1	1	1	1	1	1	0	0	0																0	0	1	0	InterVar is free for non-commercial use without warranty. Users need to obtain licenses such as OMIM and ANNOVAR by themselves. Please contact the authors for commercial use.	1	1	1	1	https://sites.google.com/site/jpopgen/wgsa	0	2015	26395054	WGSA: An annotation pipeline for human genome sequencing studies	10.1136/jmedgenet-2015-103423	1	0	0	0
R402	T345	1	WoLF-PSORT	WoLF-PSORT	0	0	0	0	0	0	0	0	0	0	0																0	0	1	0	WS-SNPs&GO is freely available at http://snps.biofold.org/snps-and-go.	0	1	1	1	https://www.genscript.com/wolf-psort.html	https://www.genscript.com/protein-services-technical-resources.html	2007	17517783	WoLF PSORT: Protein localization predictor	10.1093/nar/gkm259	1	0	0	0
R403	T346	1	WS-SNPs&GO	WS-SNPs&GO	1	0	1	0	0	1	0	0	0	0	0																0	0	?	?	?	0	0	1	1	http://snps.biofold.org/snps-and-go/	0	2013	23819482	WS-SNPs&GO: a web server for predicting the deleterious effect of human protein variants using functional annotation	10.1186/1471-2164-14-s3-s6	1	0	0	0
R404	T347	2	X-CAP	X-CAP	1	0	0	0	0	1	0	0	0	0	0																0	0	1	1	MIT License	1	1	0	1	https://github.com/bejerano-lab/X-CAP	https://github.com/bejerano-lab/X-CAP	2022	35906703	X-CAP improves pathogenicity prediction of stopgain variants	10.1186/s13073-022-01078-y	1	0	0	0
R405	T348	1	Zyggregator	Zyggregator	0	0	0	0	0	0	0	0	0	0	0																0	0	?	?	?	?	?	?	0	0	0	2008	18568165	The Zyggregator method for predicting protein aggregation propensities	10.1039/b706784b	1	0	0	0
[truncated: 30 more columns]
